# Supplementary material for: Transfer RNA detection by small RNA deep sequencing and disease association with myelodysplastic syndromes
Source: BMC Genomics. 2015 Sep 24;16:727. doi: 10.1186/s12864-015-1929-y (PMC4581457; doi:10.1186/s12864-015-1929-y)
Supplement: Additional file 1: Table S1. — Sample description. Table S2. Phenotype and alignment results for all samples. Table S3. Differential expression analysis between MDS and control samples. Table S4. Differential expression analysis between pre and post treatment. Table S5. Nucleotide sequences of the tRNAs described in this paper. (ODS 152 kb) [file 12864_2015_1929_MOESM1_ESM.ods]

## Sheet: TableS1
Table S1 Sample description
Sample ID	Type	Paired With	Age	Sex	WBC	HGB	PLT	ANC	BLAST (BM)	CELLULARITY	DYSG	DYSE	DYSP	RESPONSE
2261-ASK-1	Pre	2261-ASK-2	84	F	1.13	8.2	12		3.2	85	2	1	0
2261-ASK-2	Post	2261-ASK-1	84	F	0.79	9.9	43		4.2	95	1	1	1	5
2261-ASK-3	Pre	2261-ASK-4	73	M	1.55	8.9	72		14	70	1	1	1
2261-ASK-4	Post	2261-ASK-3	73	M	1.85	9.7	133		5	35	1	1	2	2
2261-ASK-5	Pre	2261-ASK-6	51	M	2.54	11.6	127		3.5	35	2	1	1
2261-ASK-6	Post	2261-ASK-5	51	M	1.65	8.9	76		2		2	2	2	6
2261-ASK-14	Pre	2261-ASK-15	69	M	1.5	11.7	62	0.35	28.8		2	2	2
2261-ASK-15	Post	2261-ASK-14	69	M	0.86	9.3	236		3.8	30	2	1	2	2
2261-ASK-18	Pre	2261-ASK-19	73	M	2.03	10.3	58	0.32	7.5	70	1	0	2
2261-ASK-19	Post	2261-ASK-18	73	M	0.54	8.2	62		2.5	10	3	1	2	2
2261-ASK-21	Post	NA	80	M	1.45	10.2	150	0.61	1	40	2	2	1	2
2261-ASK-22	Pre	2261-ASK-23	74	M	2.05	9.2	58	0.53	12.4	95	3	2	2
2261-ASK-23	Post	2261-ASK-22	74	M	1.14	9.4	55		11	90	3	2	2	5
2261-ASK-24	Pre	2261-ASK-25	56	F	6.14	12.3	200		16.5	55	1	1	1
2261-ASK-25	Post	2261-ASK-24	56	F	4.95	10.7	97		4.5	35	1	1	1	1
2261-ASK-33	Post	2261-ASK-32	87	F	2.48	13	198		3	45	1	1	1	4
2261-ASK-34	Pre	2261-ASK-35	83	F	5.87	7.9	329	1.46	6	90	2	2	1
2261-ASK-35	Post	2261-ASK-34	83	F	5.21	11.6	227		7	70	1	1	1	5
2261-ASK-36	Pre	2261-ASK-37	81	M	2.93	9.9	35		12.6	90	3	1	2
2261-ASK-37	Post	2261-ASK-36	81	M	1.24	8.6	29		9	95	1	0	1	5
2261-ASK-38	Pre	2261-ASK-39	81	F	2.04	7.6	71		4.5	15	1	1	1
2261-ASK-39	Post	2261-ASK-38	81	F	2.9	10	82		3.5	45	2	0	1	5
2261-ASK-40	Pre	2261-ASK-41	76	F	2.2	10	87	1	9		2	2	2
2261-ASK-41	Post	2261-ASK-40	76	F	3.51	13.2	200	1.02	2	20	1	1	1	2
2261-ASK-42	Pre	2261-ASK-43	55	F	2.7	12.2	66		1.6	70	1	2	1
2261-ASK-43	Post	2261-ASK-42	55	F	0.83	7.7	52	0.04	1.6	10				6
2261-ASK-44	Pre	2261-ASK-45	76	M	18.26	8.2	155	6.57	12	80	2	2	3
2261-ASK-45	Post	2261-ASK-44	76	M	2.02	6.5	12	0.1	6.2	45	2	1	2	6
2261-ASK-46	Pre	2261-ASK-47	76	M	1.97	9.8	43		7	35	1	1	2
2261-ASK-47	Post	2261-ASK-46	76	M	1.92	9.9	63		13.5	80	1	1	1	5
2261-ASK-62	Pre	2261-ASK-63	76	F	0.74	8.3	20	0.02	22	75	2	3	2
2261-ASK-63	Post	2261-ASK-62	76	F										7
2261-ASK-64	Pre	2261-ASK-65	72	M	0.7	9.1	56	0.24	4.5	70	1	1	1
2261-ASK-65	Post	2261-ASK-64	72	M	6.15	14.6	217		1		1	0	1	1
2261-ASK-66	Pre	2261-ASK-67	60	F	1.71	7.5	62	0.62	0	80	1	0	1
2261-ASK-67	Post	2261-ASK-66	60	F	4.27	13	213		1.2	25	1	1	1	5
2261-ASK-68	Pre	2261-ASK-69	82	M	1.84	9	197	0.33	1.8	95	1	2	2
2261-ASK-69	Post	2261-ASK-68	82	M	2	7.9	169	0.84	3	80	1	2	2	4
2261-ASK-70	Pre	2261-ASK-71	79	M	34.24	6.6	20.6	39	2.5	90	2	2	2
2261-ASK-71	Post	2261-ASK-70	79	M	25.45	8.1	40		3	95	2	0	1	5
2261-ASK-82	Pre	2261-ASK-83	73	M	1.55	8.9	72		14	70	1	1	1
2261-ASK-83	Post	2261-ASK-82	73	M	1.85	9.7	133		5	35	1	1	2	2
2261-ASK-84	Pre	NA	73	M	1.24	8.6	29		9	95	2	1	1
2261-ASK-88-9	Pre	NA	78	M	1.62	9.2	84		18	60	1	1	2
2261-ASK-90-1	Pre	NA	77	M	2.78	11.3	246		8.5	50	2	1	1
2261-ASK-86	Pre	2261-ASK-87	85	F	1.76	8.1	123		6	50	2	1	2
2261-ASK-87	Post	2261-ASK-86	85	F	1.55	9.3	106		12	60	1	1	1	6
2261-ASK-26	Control
2261-ASK-27	Control
2261-ASK-29	Control
2261-ASK-30	Control
2261-ASK-49	Control
2261-ASK-50	Control
2261-ASK-51	Control
2261-ASK-52	Control
2261-ASK-54	Control
2261-ASK-56	Control
2261-ASK-57	Control
2261-ASK-58	Control
2261-ASK-59	Control
2261-ASK-60	Control
2261-ASK-61	Control
2261-ASK-72	Control
2261-ASK-73	Control
2261-ASK-74	Control
2261-ASK-75	Control
2261-ASK-77	Control
2261-ASK-78	Control
2261-ASK-80	Control

## Sheet: TableS2
Table S2. Phenotype and alignment results for all samples
Project ID	Sample Type	Total Reads	Mapped Reads	Unmapped	Other Mapped	small RNA	lincRNA	miRNA	misc_RNA	rRNA	snoRNA	snRNA	tRNA
2261-ASK-1	Pre	21056276	17077176	3979100	1858457	15218719	29570	167726	725467	89865	1183800	29419	12992872
2261-ASK-2	Post	24863322	20661494	4201828	1447627	19213867	23155	851023	1788552	296943	1095046	16923	15142225
2261-ASK-3	Pre	17371052	14186511	3184541	1143544	13042967	32730	78273	601405	41789	464001	18010	11806759
2261-ASK-4	Post	22431086	18685104	3745982	776682	17908422	12190	296568	395905	24378	429975	12162	16737244
2261-ASK-5	Pre	18031232	14441061	3590171	400325	14040736	6171	47126	198827	8335	196008	7572	13576697
2261-ASK-6	Post	21896260	17818974	4077286	440796	17378178	7018	43168	526155	63916	183955	7695	16546271
2261-ASK-26	Control	44576356	29898323	14678033	895303	29003020	35886	1745518	298206	36545	503598	24238	26359029
2261-ASK-27	Control	20919212	14143609	6775603	439455	13704154	19520	571578	153809	25006	213117	11319	12709805
2261-ASK-29	Control	29115556	18887586	10227970	394566	18493020	19466	180109	116360	18900	238669	14738	17904778
2261-ASK-14	Pre	9635422	5248278	4387144	443515	4804763	9801	119876	138109	14438	326913	8205	4187421
2261-ASK-15	Post	7819467	4201398	3618069	472863	3728535	8561	168655	1078416	27392	326991	3897	2114623
2261-ASK-18	Pre	8997014	4808635	4188379	425935	4382700	14325	442936	189885	73971	196869	12052	3452662
2261-ASK-19	Post	9893655	5184310	4709345	483964	4700346	9941	29308	54223	34625	272696	9181	4290372
2261-ASK-21	Post	9428782	5015862	4412920	405321	4610541	20895	220847	52758	16799	185328	13285	4100629
2261-ASK-22	Pre	9387434	5477026	3910408	368672	5108354	9551	161689	250044	12668	253156	5415	4415831
2261-ASK-23	Post	12595435	7137202	5458233	476874	6660328	9115	95796	68761	14255	181012	9382	6282007
2261-ASK-24	Pre	7126046	3890207	3235839	373858	3516349	9023	118900	92817	24407	188032	7643	3075527
2261-ASK-25	Post	10460669	4998213	5462456	718931	4279282	19252	248392	204888	32782	481975	12131	3279862
2261-ASK-30	Control	6073894	3963294	2110600	162041	3801253	5461	31160	98382	6933	96658	3145	3559514
2261-ASK-33	Post	8160506	4933482	3227024	244535	4688947	10158	47502	101252	12428	150735	7522	4359350
2261-ASK-34	Pre	9194448	6018435	3176013	282530	5735905	9415	86174	17420	20336	107186	6953	5488421
2261-ASK-35	Post	9680706	6315924	3364782	268679	6047245	7424	50663	97274	13411	145400	5361	5727712
2261-ASK-36	Pre	10024890	7064442	2960448	228990	6835452	6207	55136	63396	11072	97246	3640	6598755
2261-ASK-37	Post	9497926	6168702	3329224	201863	5966839	9126	46679	19922	9084	75178	4449	5802401
2261-ASK-38	Pre	7774117	4067494	3706623	556563	3510931	10791	69038	51174	33117	414160	10617	2922034
2261-ASK-39	Post	8615283	5309473	3305810	489478	4819995	8556	38559	44348	15848	386758	6044	4319882
2261-ASK-40	Pre	7457018	3957597	3499421	716439	3241158	15876	86026	123591	45839	470129	7624	2492073
2261-ASK-41	Post	9446839	6361677	3085162	472520	5889157	7147	41771	169211	16109	406279	4589	5244051
2261-ASK-42	Pre	5656982	1914935	3742047	545075	1369860	7548	19110	70712	51190	518017	10645	692638
2261-ASK-43	Post	5221873	2464645	2757228	588436	1876209	9248	99263	55531	26880	581516	6088	1097683
2261-ASK-44	Pre	9461585	5956370	3505215	319267	5637103	6728	104849	69830	8777	136282	5130	5305507
2261-ASK-45	Post	8312935	5828767	2484168	263236	5565531	2984	35880	44011	10513	135439	1831	5334873
2261-ASK-46	Pre	8196724	5601724	2595000	240213	5361511	4200	50707	264685	12357	142350	3117	4884095
2261-ASK-47	Post	7583324	4489374	3093950	389842	4099532	9678	79749	238507	25720	182355	7158	3556365
2261-ASK-49	Control	7349366	4696657	2652709	239159	4457498	7788	63039	124293	10174	161683	4004	4086517
2261-ASK-50	Control	12548571	8598455	3950116	198888	8399567	8547	56252	77907	9196	96202	7318	8144145
2261-ASK-51	Control	13529272	8692368	4836904	329239	8363129	10672	93200	230639	13926	188198	7667	7818827
2261-ASK-52	Control	8632567	5662808	2969759	224752	5438056	6909	61334	339232	11948	95236	4512	4918885
2261-ASK-54	Control	8572427	5458516	3113911	290525	5167991	7300	52183	74414	18917	120651	5860	4888666
2261-ASK-56	Control	15752134	10958926	4793208	271489	10687437	9264	53757	108974	13477	148407	8859	10344699
2261-ASK-57	Control	11187264	7904655	3282609	164583	7740072	5003	137777	17512	3916	41969	5720	7528175
2261-ASK-58	Control	11379847	9591517	1788330	266318	9325199	9561	55875	140416	16731	159623	7871	8935122
2261-ASK-59	Control	7379391	5264853	2114538	246486	5018367	7157	84781	86474	9427	160824	5984	4663720
2261-ASK-60	Control	7373236	5284504	2088732	472041	4812463	13745	60048	136108	37325	184645	13972	4366620
2261-ASK-61	Control	6711960	4297767	2414193	208533	4089234	5593	87006	77595	17665	136516	11733	3753126
2261-ASK-62	Pre	5217142	3161915	2055227	587365	2574550	6594	78443	31164	23800	362357	7381	2064811
2261-ASK-63	Post	10302075	7577645	2724430	1115380	6462265	16499	205111	114667	52407	1074283	14164	4985134
2261-ASK-64	Pre	10083109	6127956	3955153	929427	5198529	9955	107796	240987	52458	787041	10253	3990039
2261-ASK-65	Post	8119328	5672398	2446930	226922	5445476	5040	20192	75290	38078	65180	7117	5234579
2261-ASK-66	Pre	3860221	1775178	2085043	818489	956689	9146	11649	47456	65610	586495	9948	226385
2261-ASK-67	Post	7279910	4923841	2356069	404057	4519784	6229	95928	211560	11271	380539	3071	3811186
2261-ASK-68	Pre	11185364	8370221	2815143	246451	8123770	3990	34588	138310	8051	95833	4080	7838918
2261-ASK-69	Post	7658966	3029346	4629620	1281906	1747440	16561	5176	130739	126634	538017	23605	906708
2261-ASK-70	Pre	6990689	4855641	2135048	149835	4705806	5045	1573	34712	108351	56708	6785	4492632
2261-ASK-71	Post	14224833	10932541	3292292	178971	10753570	5623	24716	44900	3398	75027	4496	10595410
2261-ASK-72	Control	8735827	6155598	2580229	313086	5842512	12485	74527	95887	17242	134888	12068	5495415
2261-ASK-73	Control	13451413	10139721	3311692	365639	9774082	10323	87027	122778	19713	174172	8035	9352034
2261-ASK-74	Control	9281447	6354362	2927085	426336	5928026	12741	100969	341914	34177	208984	15471	5213770
2261-ASK-75	Control	8630760	5945095	2685665	339390	5605705	7278	81711	213877	82312	172815	28362	5019350
2261-ASK-77	Control	7317927	5050470	2267457	319080	4731390	6342	62722	167894	19133	154935	11071	4309293
2261-ASK-78	Control	9706314	6852463	2853851	334215	6518248	6598	88020	389451	15439	293756	5989	5718995
2261-ASK-80	Control	9754924	6915484	2839440	332438	6583046	9969	58576	277500	18572	177765	10020	6030644
2261-ASK-82	Pre	7605204	5819088	1786116	149749	5669339	2949	38147	68005	5287	59945	2701	5492305
2261-ASK-83	Post	7821716	5752781	2068935	163766	5589015	3038	56819	59200	5082	61938	2497	5400441
2261-ASK-84	Pre	34035452	24374554	9660898	396451	23978103	7281	73343	83167	9066	124843	6306	23674097
2261-ASK-88-9	Pre	6146133	4323505	1822628	169888	4153617	2979	53786	95767	14054	74584	2176	3910271
2261-ASK-90-1	Pre	8075791	5574337	2501454	336763	5237574	9579	154192	523262	57354	176993	9861	4306333
2261-ASK-86	Pre	7622345	5154243	2468102	275730	4878513	6423	5455	42010	15777	172863	6368	4629617
2261-ASK-87	Post	6816471	4399848	2416623	301608	4098240	6096	36725	154379	10658	297400	3088	3589894

## Sheet: TableS3
Table S3. Differential expression analysis between MDS and control samples
Feature	log2FoldChange(DESeq2)	pValue(DESeq2)	pAdj(DESeq2)	log2FoldChange(edgeR)	pValue(edgeR)	pAdj(edgeR)	1-Likelihood(baySeq)	AdjLikelihood(baySeq)	rank(DESeq)	rank(edgeR)	rank(baySeq)	rankMethod1
chrM.tRNA10-TC	1.28	2.74E-06	0	2.53	1.25E-06	0	0	0	2	1	5	8
chr1.tRNA65-ProAGG	0.75	1.34E-05	0	1.63	8.49E-06	0	0.35	0.12	8	7	25	40
chr14.tRNA6-ProTGG	0.79	6.91E-06	0	1.68	5.21E-06	0	0.51	0.22	5	2	35	42
chr16.tRNA3-ProTGG	0.77	1.34E-05	0	1.66	7.35E-06	0	0.53	0.22	7	4	36	47
chr7.tRNA2-ProAGG	0.75	1.70E-05	0	1.56	1.18E-05	0	0.41	0.14	11	10	27	48
chr5.tRNA14-ProTGG	0.78	1.14E-05	0	1.67	6.09E-06	0	0.63	0.26	6	3	40	49
chr12.tRNA8-AlaTGC	0.85	0	0	1.95	1.25E-05	0	0.09	0.04	23	12	16	51
chr14.tRNA22-ProAGG	0.74	1.43E-05	0	1.55	1.14E-05	0	0.48	0.2	9	9	33	51
chr6.tRNA12-ProAGG	0.74	1.49E-05	0	1.55	1.21E-05	0	0.45	0.19	10	11	32	53
chr14.tRNA23-ProAGG	0.74	2.29E-05	0	1.55	1.33E-05	0	0.45	0.18	14	13	31	58
chr16.tRNA29-ProAGG	0.74	2.50E-05	0	1.56	1.36E-05	0	0.44	0.16	15	14	29	58
chr16.tRNA9-ProAGG	0.74	2.54E-05	0	1.56	1.37E-05	0	0.44	0.17	16	15	30	61
chrM.tRNA11-TY	0.23	0.23	0.56	0.77	0.02	0.06	1	0.9	214	131	500	845
chr11.tRNA9-ProAGG	0.75	2.18E-05	0	1.66	7.80E-06	0	0.67	0.36	12	5	53	70
chr1.tRNA52-ProCGG	0.69	6.17E-05	0	1.48	1.81E-05	0	0.62	0.25	19	16	39	74
chr6.tRNA70-AlaCGC	0.72	4.15E-06	0	1.23	2.86E-05	0	0.66	0.33	3	22	49	74
chr16.tRNA4-ProAGG	0.81	0	0.03	1.65	0	0	0.03	0.01	43	40	7	90
chrM.tRNA12-TS1	0.98	5.80E-05	0	1.71	3.83E-05	0	0.32	0.1	18	24	23	65
chr16.tRNA6-ProCGG	0.69	9.41E-05	0	1.48	2.15E-05	0	0.7	0.36	21	18	54	93
chr16.tRNA11-ProAGG	0.67	3.41E-05	0	1.44	2.85E-05	0	0.78	0.39	17	21	58	96
chr17.tRNA37-ProCGG	0.67	0	0	1.46	2.49E-05	0	0.71	0.37	22	20	55	97
chr9.tRNA4-ArgTCT	0.8	0	0.04	1.94	0	0	0.31	0.09	46	32	22	100
chrM.tRNA13-TD	0.37	NA	NA	0.88	0.03	0.11	1	0.88	551	157	423	1131
chr1.tRNA58-LeuCAA	-1.07	8.37E-10	4.39E-07	-0.72	0.01	0.04	3.89E-05	3.89E-05	1	112	1	114
chr1.tRNA54-LysTTT	0.56	0	0.05	1.62	5.78E-05	0	0.73	0.38	55	25	56	136
chrM.tRNA14-TK	0.25	0.32	0.69	0.72	0.07	0.19	1	0.91	248	193	544	985
chrM.tRNA15-TG	0.65	0.01	0.08	1.48	0	0.01	0.96	0.71	60	51	159	270
chr19.tRNA8-SeC(e)TCA	-0.65	0	0.01	-0.59	0.01	0.03	0.04	0.01	35	97	8	140
chr6.tRNA144-AspGTC	-1.01	4.82E-06	0	-0.74	0.02	0.07	0	0	4	135	4	143
chr17.tRNA8-ThrAGT	-0.93	0	0.01	-1.08	0	0.02	0.49	0.21	30	83	34	147
chr17.tRNA36-ThrAGT	-0.85	0	0.01	-0.9	0	0.03	0.3	0.08	31	95	21	147
chr1.tRNA49-GluTTC	0.87	0	0.04	2.78	0	0	0.78	0.41	49	38	61	148
chrM.tRNA16-TR	0.33	0.17	0.47	0.74	0.04	0.13	0.99	0.82	182	168	265	615
chr6.tRNA30-ProCGG	0.62	0	0.01	1.29	6.61E-05	0	0.9	0.57	26	26	99	151
chr19.tRNA5-LysCTT	0.63	0.01	0.09	1.17	0	0.02	0.37	0.13	62	65	26	153
chrM.tRNA17-TH	0.58	0.03	0.16	1.22	0	0.03	1	0.88	84	84	422	590
chr19.tRNA4-ThrAGT	-0.81	0	0.01	-0.79	0.01	0.04	0.16	0.05	29	110	18	157
chr16.tRNA8-ProTGG;chr16.tRNA28-ProTGG	0.65	8.42E-05	0	1.51	2.10E-05	0	0.94	0.64	20	17	124	161
chr17.tRNA40-ThrAGT	-0.83	0	0.01	-0.87	0.01	0.04	0.32	0.11	34	108	24	166
chr6.tRNA148-SerTGA	0.55	0.01	0.11	1.57	0	0	0.78	0.4	70	39	59	168
chrM.tRNA18-TS2	0.71	0	0.04	1.53	0	0	0.99	0.81	50	41	252	343
chr6.tRNA50-SerAGA	0.55	0.01	0.1	1.4	0	0.01	0.81	0.46	65	46	70	181
chr6.tRNA47-SerAGA	0.54	0.01	0.11	1.4	0	0.01	0.83	0.5	68	48	78	194
chr14.tRNA3-ProTGG	0.58	0.01	0.09	1.59	0	0	0.9	0.57	64	34	98	196
chrM.tRNA19-TL2	0.44	0.08	0.35	1.01	0.01	0.05	1	0.91	125	120	523	768
chr6.tRNA5-SerAGA	0.45	0.02	0.14	1.24	0	0.01	0.82	0.47	77	53	72	202
chr14.tRNA2-LeuTAG	0.55	0	0.04	1.05	0	0.01	0.91	0.59	48	49	105	202
chr6.tRNA44-SerAGA	0.53	0.01	0.11	1.36	0	0.01	0.84	0.52	69	50	85	204
chr6.tRNA67-AlaAGC	0.6	0	0	1.07	0	0	0.96	0.69	25	33	146	204
chr6.tRNA46-SerAGA	0.53	0.02	0.11	1.39	0	0.01	0.84	0.53	72	47	86	205
chr6.tRNA137-SerCGA	0.84	0	0.04	1.59	0	0.02	0.84	0.52	54	69	84	207
chr6.tRNA133-ValCAC	0.6	0.01	0.09	0.64	0.01	0.04	0.57	0.24	63	107	38	208
chr19.tRNA13-ValCAC	-0.45	0.01	0.08	-0.41	0	0.02	0.82	0.47	61	81	73	215
chr7.tRNA5-CysGCA	0.67	0	0.04	1.24	0	0	0.95	0.66	52	36	130	218
chr6.tRNA172-SerTGA	0.52	0.02	0.11	1.41	0	0.01	0.91	0.59	74	45	104	223
chr6.tRNA124-ArgTCG	0.65	0	0.03	1.01	0	0.01	0.94	0.64	39	62	123	224
chr17.tRNA35-SerAGA	0.43	0.03	0.16	1.21	0	0.01	0.88	0.55	82	56	93	231
chr17.tRNA4-ArgTCT	0.59	0.02	0.12	1.11	0.01	0.03	0.78	0.4	75	101	60	236
chr17.tRNA39-TrpCCA	0.63	0	0.04	1.13	0	0.01	0.94	0.65	53	58	125	236
chr6.tRNA68-AlaAGC	0.56	0	0.01	1.03	0	0	0.97	0.74	28	44	176	248
chr17.tRNA10-GlyTCC	0.4	0.07	0.31	1.12	0	0.02	0.66	0.34	118	79	51	248
chr6.tRNA3-ArgTCG	0.64	0	0.03	1.01	0	0.01	0.96	0.68	45	63	141	249
chrM.tRNA1-TF	0.82	0	0.01	1.62	7.49E-05	0	0.83	0.49	36	27	76	139
chr6.tRNA130-GlnTTG	0.44	0.03	0.19	1.09	0	0.02	0.89	0.56	91	67	94	252
chr6.tRNA174-GlnTTG	0.42	0.04	0.21	1.07	0	0.02	0.89	0.56	93	74	95	262
chr6.tRNA75-MetCAT	0.54	0.04	0.21	1.37	0	0.02	0.9	0.58	92	71	102	265
chrM.tRNA20-TE	0.82	0	0.03	1.62	0	0	0.85	0.54	41	43	89	173
chr15.tRNA4-ArgTCG	0.48	0.01	0.11	1.04	0	0.02	0.95	0.67	71	66	135	272
chr1.tRNA15-GlnCTG;chr1.tRNA19-GlnCTG	0.41	0.02	0.16	1.13	0	0.01	0.95	0.66	81	59	133	273
chr1.tRNA47-AsnGTT	0.44	0.06	0.28	0.91	0.01	0.05	0.64	0.32	114	118	48	280
chr1.tRNA136-AsnGTT	0.66	0.03	0.17	1.46	0.01	0.05	0.83	0.5	85	119	79	283
chr11.tRNA8-SerGCT	0.45	0.05	0.26	1.31	0	0.01	0.94	0.63	103	64	117	284
chr1.tRNA113-AsnGTT	0.63	0.04	0.21	1.43	0.01	0.06	0.8	0.43	94.5	129	64.5	288
chr6.tRNA131-GlnCTG	0.42	0.03	0.17	1.16	0	0.01	0.95	0.67	89	61	138	288
chr8.tRNA11-SerAGA	0.44	0.04	0.22	1.39	0	0.01	0.95	0.67	98	54	136	288
chr1.tRNA115-AsnGTT	0.63	0.04	0.21	1.43	0.01	0.06	0.8	0.43	94.5	130	64.5	289
chr6.tRNA111-PseudoAGC	0.39	0.08	0.34	1.56	0.01	0.04	0.8	0.45	123	105	69	297
chr6.tRNA123-SerGCT	0.57	0.01	0.11	1.14	0	0.02	0.96	0.72	67	70	161	298
chr6.tRNA173-GlnTTG	0.38	0.06	0.28	1.03	0	0.02	0.91	0.6	113	82	107	302
chr6.tRNA4-ArgTCG	0.57	0.01	0.06	0.92	0	0.02	0.97	0.73	58	78	171	307
chr6.tRNA31-SerGCT	0.5	0.03	0.17	0.9	0.01	0.04	0.94	0.64	86	106	122	314
chr7.tRNA3-ArgCCT	-0.83	2.20E-05	0	-0.39	0.23	0.4	0.05	0.02	13	315	10	338
chrM.tRNA21-TT	0.43	0.08	0.35	1.05	0.01	0.05	0.99	0.86	126	116	354	596
chr1.tRNA28-GlnCTG	0.35	0.07	0.32	1.07	0	0.02	0.96	0.7	121	76	152	349
chr1.tRNA112-GlnCTG	0.35	0.07	0.32	1.07	0	0.02	0.96	0.7	122	77	151	350
chr6.tRNA52-ArgTCT	0.52	0.06	0.28	0.94	0.03	0.11	0.86	0.55	110	154	92	356
chr6.tRNA62-SerGCT	0.5	0.03	0.16	0.96	0.01	0.03	0.97	0.74	83	99	175	357
chr15.tRNA10-SerGCT	0.5	0.03	0.17	1.14	0	0.02	0.98	0.76	90	80	197	367
chr7.tRNA17-CysGCA	0.4	0.1	0.39	1.35	0.03	0.11	0.82	0.48	140	156	74	370
chr17.tRNA13-GlyCCC	-0.6	0.02	0.15	-0.62	0.06	0.18	0.91	0.59	80	186	106	372
chr6.tRNA149-LysTTT	0.4	0.06	0.28	0.91	0.01	0.04	0.96	0.7	116	109	149	374
chr6.tRNA102-AlaAGC	0.48	0	0.02	0.95	0	0.01	0.99	0.83	38	57	282	377
chr19.tRNA10-IleTAT	0.44	0.09	0.38	0.99	0.02	0.07	0.93	0.61	132	134	112	378
chr6.tRNA43-SerGCT	0.45	0.04	0.23	0.83	0.01	0.05	0.97	0.72	100	122	164	386
chr3.tRNA10-PseudoCTC	0.42	0.06	0.28	1.07	0	0.03	0.98	0.76	109	91	191	391
chr6.tRNA14-TyrGTA	0.41	0.07	0.31	0.83	0.01	0.05	0.96	0.71	119	121	157	397
chr1.tRNA7-AsnGTT	0.49	0.11	0.39	1.22	0.04	0.13	0.85	0.53	144	166	88	398
chr11.tRNA16-ValTAC	-0.66	0	0.01	-0.33	0.24	0.41	0.66	0.34	32	319	50	401
chrX.tRNA2-LeuTAA	0.47	0.09	0.37	1.06	0.03	0.1	0.95	0.66	130	147	131	408
chr14.tRNA4-ThrTGT	0.37	0.06	0.28	0.8	0.01	0.04	0.97	0.75	111	114	185	410
chr2.tRNA18-PseudoCTC	-0.76	0.01	0.05	-0.68	0.11	0.25	0.94	0.63	56	246	118	420
chr6.tRNA117-AlaCGC	0.48	0.11	0.39	1.31	0.02	0.08	0.96	0.69	141	138	144	423
chr6.tRNA120-AlaAGC	0.39	0.02	0.14	0.9	0	0.02	0.99	0.83	79	75	275	429
chr6.tRNA71-LysTTT	0.46	0.12	0.4	1.86	0.04	0.13	0.94	0.63	151	164	119	434
chr5.tRNA8-AlaTGC	0.4	0.02	0.14	1.24	0	0.01	0.99	0.84	78	52	305	435
chr14.tRNA5-TyrGTA	0.39	0.11	0.4	1.02	0.01	0.06	0.97	0.72	149	126	165	440
chr1.tRNA4-GlyCCC	-0.29	0.19	0.5	-0.31	0.1	0.24	0.29	0.06	194	232	19	445
chr1.tRNA133-GlyCCC	-0.29	0.19	0.5	-0.31	0.1	0.24	0.29	0.07	193	233	20	446
chr1.tRNA121-GlnCTG	0.27	0.16	0.47	1.18	0.03	0.1	0.95	0.66	173.5	148	128.5	450
chr1.tRNA120-GlnCTG	0.27	0.16	0.47	1.18	0.03	0.1	0.95	0.65	173.5	150	128.5	452
chr6.tRNA34-ThrAGT	-0.54	0.01	0.1	-0.42	0.14	0.3	0.94	0.64	66	267	121	454
chr6.tRNA147-SerAGA	0.34	0.11	0.39	1.09	0	0.03	0.98	0.78	143	96	215	454
chr13.tRNA7-AsnGTT	0.34	0.14	0.43	0.82	0.02	0.09	0.96	0.69	166	141	148	455
chr2.tRNA2-TyrGTA	0.28	0.21	0.54	0.77	0.03	0.1	0.9	0.58	206	151	101	458
chr1.tRNA45-GlyTCC	0.3	0.09	0.37	0.85	0.01	0.03	0.99	0.8	128	100	232	460
chr6.tRNA76-LysTTT	0.41	0.01	0.08	0.89	0	0.01	0.99	0.86	59	55	351	465
chr6.tRNA143-LysTTT	0.44	0.03	0.17	1.04	0	0.02	0.99	0.84	88	68	310	466
chr1.tRNA64-GluTTC	-0.4	0.1	0.39	-1.05	0.14	0.3	0.79	0.42	136	268	63	467
chr8.tRNA4-TyrGTA	0.27	0.21	0.54	0.8	0.02	0.07	0.94	0.65	204	137	127	468
chr2.tRNA5-IleTAT	0.45	0.08	0.35	1.13	0.01	0.05	0.99	0.79	127	117	226	470
chr5.tRNA16-LeuAAG	-0.52	0	0.04	-0.28	0.26	0.43	0.86	0.55	47	336	91	474
chr6.tRNA51-SerTGA	0.33	0.13	0.42	1.1	0.01	0.03	0.98	0.79	158	98	220	476
chr6.tRNA153-IleAAT	0.37	0.12	0.41	0.72	0.04	0.12	0.97	0.72	152	162	166	480
chr6.tRNA135-ThrAGT	-0.49	0.02	0.12	-0.34	0.22	0.39	0.91	0.59	76	311	103	490
chr16.tRNA18-GlyGCC	-0.28	0.2	0.52	-0.28	0.14	0.29	0.43	0.15	199	264	28	491
chr5.tRNA3-LeuAAG;chr5.tRNA19-LeuAAG	-0.54	0	0.03	-0.27	0.31	0.49	0.91	0.6	40	345	109	494
chr6.tRNA101-AlaAGC	0.42	0.01	0.06	0.87	0	0.02	1	0.87	57	72	370	499
chr10.tRNA4-AsnGTT	0.31	0.2	0.53	0.86	0.02	0.09	0.96	0.71	202	143	158	503
chr17.tRNA14-ThrCGT	-0.49	0.02	0.11	-0.26	0.38	0.55	0.8	0.44	73	367	67	507
chr17.tRNA5-GlyGCC	-0.27	0.17	0.47	-0.23	0.16	0.31	0.64	0.32	179	282	47	508
chr1.tRNA68-GlyGCC	-0.27	0.17	0.47	-0.22	0.16	0.31	0.64	0.29	184	283	43	510
chr16.tRNA24-GlyGCC	-0.27	0.17	0.47	-0.22	0.16	0.31	0.64	0.27	185	285	41	511
chr16.tRNA19-GlyGCC	-0.27	0.17	0.47	-0.23	0.16	0.31	0.64	0.31	183	284	46	513
chr19.tRNA9-PseudoTTT	0.26	0.25	0.6	1.86	0.08	0.22	0.86	0.54	219	205	90	514
chr6.tRNA128-GlyGCC	-0.27	0.17	0.47	-0.22	0.16	0.31	0.64	0.28	187	286	42	515
chr2.tRNA19-GlyGCC	-0.27	0.17	0.47	-0.22	0.16	0.31	0.64	0.3	186	287	45	518
chr17.tRNA41-SerCGA	0.28	0.22	0.55	0.78	0.02	0.09	0.97	0.72	207	146	167	520
chr16.tRNA25-GlyGCC	-0.27	0.17	0.47	-0.22	0.16	0.31	0.64	0.3	189	288	44	521
chr16.tRNA33-PseudoAGG	-0.37	0.13	0.43	-0.94	0.15	0.3	0.84	0.53	165	272	87	524
chr1.tRNA83-AsnGTT	0.28	0.24	0.58	0.72	0.05	0.14	0.96	0.69	216	175	145	536
chr12.tRNA2-SerCGA	0.46	0.12	0.41	0.96	0.06	0.17	0.98	0.78	153	183	210	546
chr7.tRNA13-CysGCA	0.38	0.13	0.42	0.73	0.04	0.12	0.99	0.79	162	161	225	548
chr6.tRNA53-LysTTT	0.24	0.26	0.61	1.1	0.12	0.26	0.83	0.51	221	248	81	550
chr6.tRNA29-IleTAT	0.42	0.16	0.47	0.95	0.06	0.19	0.98	0.75	175	189	187	551
chr1.tRNA82-GlyTCC	0.42	0.16	0.47	1.18	0.04	0.13	0.98	0.78	176	163	216	555
chr1.tRNA106-HisGTG	0.47	0.04	0.21	0.61	0.02	0.09	0.99	0.85	97	145	314	556
chr3.tRNA12-PseudoGCA	0.46	0.13	0.42	0.93	0.05	0.16	0.98	0.79	157	178	222	557
chr17.tRNA18-ArgCCT	-1.8	NA	NA	-2.03	1.13E-05	0	5.84E-05	4.86E-05	547	8	2	557
chr17.tRNA21-ArgCCT	-1.78	NA	NA	-2.01	7.96E-06	0	0	6.98E-05	548	6	3	557
chr6.tRNA145-SerAGA	0.88	NA	NA	2.5	2.40E-05	0	0.05	0.02	538	19	11	568
chr20.tRNA4-PseudoTAA	0.36	0.21	0.54	0.86	0.07	0.2	0.97	0.73	203	196	172	571
chr1.tRNA62-LysTTT	0.33	0.03	0.17	0.8	0	0.02	1	0.88	87	73	418	578
chr19.tRNA2-GlyTCC	0.24	0.17	0.47	0.58	0.02	0.07	0.99	0.83	178	132	276	586
chr1.tRNA117-GlyTCC	0.26	0.15	0.45	0.79	0.01	0.05	0.99	0.84	171	115	302	588
chrM.tRNA22-TP	0.94	0	0	1.77	3.10E-05	0	0.8	0.44	24	23	66	113
chrM.tRNA2-TV	0.86	0	0.01	1.67	0	0	0.95	0.67	33	29	134	196
chr6.tRNA108-AlaAGC	0.36	0.2	0.52	0.79	0.08	0.22	0.98	0.77	198	203	200	601
chr1.tRNA20-AsnATT	0.18	0.28	0.64	0.84	0.07	0.19	0.97	0.74	228	192	182	602
chr16.tRNA5-LysCTT	-0.37	0.21	0.54	-0.57	0.25	0.42	0.83	0.5	205	326	80	611
chr1.tRNA124-AsnGTT	0.46	0.13	0.42	1.09	0.06	0.19	0.99	0.82	155	188	269	612
chr16.tRNA32-LysCTT	0.19	0.36	0.71	0.54	0.05	0.17	0.97	0.73	267	179	168	614
chrM.tRNA3-TL1	0.73	0	0.03	1.58	0	0	0.79	0.41	44	31	62	137
chr2.tRNA13-AlaCGC	0.19	0.37	0.73	0.56	0.06	0.18	0.97	0.72	269	184	163	616
chr6.tRNA122-PseudoTGC	0.11	0.39	0.73	3.11	0.04	0.12	0.97	0.74	278	160	180	618
chr6.tRNA121-ThrCGT	-0.43	0.05	0.23	-0.28	0.32	0.51	0.97	0.73	101	348	174	623
chr11.tRNA12-ProTGG	0.29	0.04	0.23	0.78	0	0.03	1	0.89	99	92	433	624
chr19.tRNA6-LysCTT	0.33	0.05	0.27	0.69	0.01	0.05	1	0.88	105	123	400	628
chr2.tRNA11-PseudoTTG	0.13	0.36	0.71	0.87	0.08	0.21	0.97	0.74	268	198	181	647
chr11.tRNA14-LysTTT	0.28	0.05	0.26	0.64	0.01	0.03	1	0.89	104	103	442	649
chr1.tRNA60-PseudoTAA	0.31	0.28	0.64	0.78	0.1	0.24	0.98	0.77	225	224	201	650
chr6.tRNA37-ValAAC	-0.67	NA	NA	-1.11	0	0.01	0.74	0.38	533	60	57	650
chr14.tRNA18-TyrGTA	0.32	0.23	0.56	0.66	0.08	0.21	0.99	0.8	212	200	238	650
chr6.tRNA119-AlaCGC	0.27	0.09	0.37	0.67	0.01	0.05	1	0.88	131	125	396	652
chr11.tRNA5-LysTTT	0.25	0.13	0.42	0.6	0.01	0.06	1	0.87	156	127	372	655
chr1.tRNA23-PseudoCTG	-0.47	0.12	0.4	-0.51	0.24	0.41	0.98	0.75	150	318	190	658
chr6.tRNA96-PheGAA	0.51	NA	NA	1.01	0.01	0.04	0.06	0.03	535	111	12	658
chr4.tRNA4-GlnTTG	0.2	0.34	0.69	1.02	0.13	0.28	0.95	0.68	260	262	139	661
chr1.tRNA9-ArgTCT	0.14	0.51	0.81	0.42	0.14	0.29	0.84	0.51	323	266	82	671
chr15.tRNA7-GlnCTG	0.23	0.17	0.47	0.87	0.01	0.03	1	0.88	181	102	390	673
chr6.tRNA63-IleTAT	0.36	0.23	0.57	0.95	0.11	0.25	0.98	0.78	215	247	213	675
chr6.tRNA146-GlnCTG	0.28	0.1	0.39	0.93	0	0.03	1	0.89	135	85	461	681
chr15.tRNA6-PseudoCTT	0.29	0.17	0.47	0.74	0.02	0.09	0.99	0.86	188	144	349	681
chr6.tRNA24-AlaAGC	0.32	0.28	0.64	0.93	0.1	0.24	0.99	0.8	230.5	221	234.5	686
chr11.tRNA11-LysTTT	0.37	0.18	0.49	0.74	0.07	0.2	0.99	0.84	191	194	301	686
chr13.tRNA4-GluCTC	-0.46	0.13	0.42	-0.57	0.22	0.39	0.99	0.79	154	308	224	686
chr6.tRNA161-AlaAGC	0.32	0.28	0.64	0.93	0.1	0.24	0.99	0.8	230.5	222	234.5	687
chr11.tRNA13-PheGAA	0.43	NA	NA	0.92	0.02	0.07	0.04	0.02	543	136	9	688
chr17.tRNA3-GlnCTG	0.28	0.11	0.39	0.92	0	0.03	1	0.89	142	86	460	688
chr18.tRNA4-LysCTT	0.28	0.08	0.35	0.83	0	0.03	1	0.9	124	93	471	688
chr16.tRNA30-LysCTT	-0.84	NA	NA	-1.19	0.02	0.08	0.02	0	546	139	6	691
chr16.tRNA20-MetCAT	0.28	0.32	0.68	0.8	0.08	0.22	0.99	0.8	247	209	236	692
chr6.tRNA109-PheGAA	0.42	NA	NA	0.91	0.02	0.09	0.09	0.03	536	142	15	693
chr6.tRNA49-GlnCTG	0.28	0.11	0.39	0.92	0	0.03	1	0.89	147	87	463	697
chr7.tRNA1-TrpCCA	-0.42	0.14	0.43	-0.41	0.32	0.5	0.97	0.75	167	346	184	697
chr11.tRNA15-PheGAA	0.44	NA	NA	0.93	0.02	0.08	0.06	0.03	544	140	13	697
chr6.tRNA1-GlnCTG	0.28	0.11	0.39	0.92	0	0.03	1	0.89	145	88	465	698
chr12.tRNA13-AlaTGC	0.29	0.06	0.28	0.87	0	0.03	1	0.9	108	89	502	699
chr6.tRNA99-GlnCTG	0.28	0.11	0.39	0.92	0	0.03	1	0.89	148	90	466	704
chr3.tRNA6-CysGCA	0.33	0.18	0.49	0.62	0.06	0.17	0.99	0.86	190	182	342	714
chr13.tRNA1-PheGAA	0.34	NA	NA	0.79	0.03	0.1	0.12	0.04	545	152	17	714
chr1.tRNA84-GluTTC	-0.31	0.1	0.39	0.13	0.66	0.78	0.94	0.62	139	460	116	715
chr6.tRNA18-AlaAGC	0.11	0.4	0.73	0.74	0.1	0.24	0.98	0.77	282	227	207	716
chr6.tRNA19-AlaAGC	0.11	0.4	0.73	0.74	0.1	0.24	0.98	0.77	282	227	207	716
chr6.tRNA20-AlaAGC	0.11	0.4	0.73	0.74	0.1	0.24	0.98	0.77	282	227	207	716
chr6.tRNA91-AlaAGC	0.11	0.4	0.73	0.74	0.1	0.24	0.98	0.77	282	227	207	716
chr6.tRNA159-AlaAGC	0.11	0.4	0.73	0.74	0.1	0.24	0.98	0.77	282	227	207	716
chr16.tRNA27-LeuTAG	0.34	0.07	0.32	0.46	0.04	0.14	1	0.89	120	170	426	716
chr1.tRNA134-GluTTC	-0.32	0.1	0.39	0.12	0.67	0.79	0.93	0.62	138	465	115	718
chr19.tRNA14-PheGAA	0.39	NA	NA	0.86	0.03	0.11	0.06	0.03	549	155	14	718
chr7.tRNA22-CysGCA	0.33	0.19	0.5	0.61	0.06	0.18	0.99	0.86	192	185	345	722
chr6.tRNA81-LeuTAA	0.17	0.29	0.65	0.71	0.13	0.28	0.99	0.8	233	254	237	724
chr6.tRNA155-LeuTAA	0.25	0.31	0.68	0.96	0.17	0.32	0.98	0.76	242	292	195	729
chr14.tRNA17-TyrGTA	0.29	0.28	0.64	0.62	0.1	0.24	0.99	0.83	227	223	279	729
chr7.tRNA9-TyrGTA	0.25	0.31	0.68	0.85	0.17	0.32	0.98	0.76	243	291	196	730
chr1.tRNA131-GlyCCC	-0.81	NA	NA	-1.15	0	0	0.97	0.73	529	35	170	734
chr12.tRNA5-AspGTC	-0.32	0.05	0.25	-0.09	0.7	0.81	0.96	0.71	102	472	160	734
chr19.tRNA11-Pseudo???	-0.1	0.27	0.63	-0.48	0.13	0.28	0.99	0.82	224	256	259	739
chr1.tRNA69-AspGTC;chr1.tRNA72-AspGTC;chr1.tRNA75-AspGTC;chr1.tRNA78-AspGTC;chr1.tRNA81-AspGTC	-0.35	0.06	0.28	0.02	0.93	0.96	0.9	0.56	112	536	96	744
chr7.tRNA21-CysGCA	-0.28	0.3	0.67	0.42	0.34	0.53	0.96	0.7	238	356	150	744
chr7.tRNA6-CysGCA	0.32	0.2	0.52	0.6	0.07	0.19	0.99	0.86	200	191	356	747
chr12.tRNA14-PseudoCTC	-0.09	0.29	0.65	-0.49	0.13	0.28	0.99	0.81	235	255	258	748
chr1.tRNA51-PseudoCTT	-0.09	0.3	0.67	-0.48	0.13	0.28	0.99	0.81	237	257	256	750
chr1.tRNA94-GluTTC	-0.3	0.13	0.42	0.14	0.63	0.77	0.95	0.66	163	455	132	750
chr1.tRNA89-AsnGTT	0.32	0.28	0.64	0.75	0.2	0.37	0.98	0.79	229	300	223	752
chr17.tRNA30-CysGCA	0.36	0.23	0.56	0.71	0.1	0.24	0.99	0.84	211	234	307	752
chr1.tRNA5-GluTTC	-0.29	0.14	0.45	0.16	0.59	0.73	0.95	0.68	168	446	140	754
chr2.tRNA16-PseudoTTT	-0.08	0.32	0.68	-0.51	0.13	0.28	0.99	0.81	246	253	257	756
chr6.tRNA112-PheGAA	0.7	NA	NA	1.67	0.01	0.04	0.91	0.6	537	113	108	758
chr16.tRNA22-MetCAT	-0.4	0.04	0.21	0.04	0.89	0.95	0.96	0.68	96	519	143	758
chr1.tRNA114-GlnCTG	0.07	0.5	0.81	0.68	0.1	0.24	0.98	0.77	319	236	204	759
chr6.tRNA28-IleAAT;chr6.tRNA165-IleAAT	0.17	0.41	0.73	0.59	0.07	0.21	0.99	0.82	288	197	274	759
chr11.tRNA1-LeuCAA	-0.44	0.13	0.42	-0.38	0.39	0.55	0.98	0.78	160	386	214	760
chr1.tRNA88-PseudoCCT	0.2	0.35	0.7	0.7	0.22	0.39	0.98	0.75	265	309	189	763
chrM.tRNA4-TI	0.75	0	0.04	1.58	0	0	0.96	0.71	51	42	156	249
chr17.tRNA2-LysTTT	0.23	0.15	0.45	0.6	0.01	0.06	1	0.9	172	128	467	767
chr17.tRNA34-IleAAT	-0.21	0.28	0.64	0.12	0.68	0.8	0.8	0.45	232	467	68	767
chrM.tRNA5-TQ	0.34	0.17	0.47	0.96	0.02	0.07	1	0.91	180	133	542	855
chr17.tRNA31-AsnGTT	-0.36	0.11	0.39	0.17	0.65	0.78	0.97	0.73	146	459	169	774
chr7.tRNA25-CysGCA	0.31	0.22	0.56	0.58	0.08	0.22	0.99	0.87	210	201	364	775
chr1.tRNA27-PseudoCTG	-0.08	0.34	0.69	-0.47	0.13	0.28	0.99	0.82	255	260	261	776
chr6.tRNA116-PseudoGAA	-0.08	0.34	0.69	-0.47	0.13	0.28	0.99	0.82	255	260	261	776
chr8.tRNA12-TyrGTA	-0.08	0.34	0.69	-0.47	0.13	0.28	0.99	0.82	255	260	261	776
chr12.tRNA1-LysTTT	0.26	0.38	0.73	0.71	0.17	0.32	0.98	0.78	272	289	217	778
chr6.tRNA66-AlaTGC	0.19	0.22	0.56	0.54	0.03	0.12	1	0.88	209	159	414	782
chr6.tRNA134-LeuTAA	0.23	0.44	0.77	1.29	0.13	0.28	0.99	0.79	301	252	229	782
chr1.tRNA70-GlyTCC;chr1.tRNA73-GlyTCC;chr1.tRNA76-GlyTCC;chr1.tRNA79-GlyTCC	0.27	0.13	0.42	0.85	0	0.03	1	0.91	161	94	529	784
chr6.tRNA59-IleAAT	-0.12	0.54	0.82	0.34	0.26	0.43	0.93	0.62	339	335	114	788
chr17.tRNA17-SupTTA	0.28	0.35	0.69	0.61	0.18	0.33	0.99	0.79	262	297	230	789
chr17.tRNA23-ArgCCG	-0.21	0.32	0.68	-0.18	0.43	0.58	0.95	0.67	245	408	137	790
chr6.tRNA16-TyrGTA	0.28	0.23	0.56	0.71	0.04	0.14	1	0.88	213	172	413	798
chr10.tRNA2-SerTGA	0.26	NA	NA	0.69	0.08	0.22	0.67	0.35	542	204	52	798
chr7.tRNA20-CysGCA	-0.34	0.2	0.52	-0.26	0.44	0.6	0.98	0.76	197	409	199	805
chr1.tRNA130-ValCAC	0.71	NA	NA	0.79	0.05	0.14	0.92	0.61	528	173	111	812
chr16.tRNA23-LysTTT	0.31	0.26	0.62	0.65	0.11	0.24	0.99	0.86	222	237	355	814
chr6.tRNA167-ThrAGT	-0.34	0.1	0.39	-0.12	0.68	0.8	0.98	0.78	133	466	218	817
chr13.tRNA2-PseudoCTC	0.31	0.31	0.67	0.83	0.15	0.3	0.99	0.84	239	280	298	817
chr1.tRNA101-AsnGTT	-0.05	0.43	0.76	-0.43	0.14	0.29	0.99	0.82	299	263	263	825
chr10.tRNA6-ValTAC	0.14	0.41	0.74	0.29	0.16	0.31	0.99	0.81	293	281	251	825
chr6.tRNA11-IleAAT	0.01	0.94	0.97	0.52	0.09	0.23	0.9	0.58	512	216	100	828
chr6.tRNA158-IleAAT	-0.12	0.54	0.82	0.26	0.38	0.55	0.94	0.65	340	376	126	842
chrM.tRNA6-TM	0.52	NA	NA	0.9	0.01	0.04	0.91	0.61	550	104	110	764
chr7.tRNA10-CysGCA	0.28	0.26	0.61	0.54	0.09	0.24	1	0.88	220	218	410	848
chrM.tRNA7-TW	0.78	0	0.03	1.53	0	0	0.82	0.48	42	37	75	154
chr6.tRNA138-ArgACG	-0.31	0.1	0.39	-0.12	0.65	0.78	0.99	0.82	134	458	264	856
chr6.tRNA35-SerCGA	0.22	NA	NA	0.58	0.12	0.27	0.83	0.49	532	250	77	859
chr17.tRNA9-IleAAT	0.03	0.86	0.92	0.51	0.09	0.24	0.96	0.69	492	220	147	859
chr6.tRNA100-LeuCAA	-0.35	0.09	0.37	0.05	0.86	0.94	0.99	0.79	129	506	227	862
chr17.tRNA1-Pseudo???	0.12	0.39	0.73	0.56	0.21	0.38	0.99	0.83	274	303	286	863
chr1.tRNA107-AsnGTT;chr1.tRNA108-AsnGTT	0.16	0.47	0.8	0.66	0.06	0.18	1	0.87	308	187	371	866
chr6.tRNA154-IleAAT	-0.38	0.06	0.28	-0.06	0.85	0.94	0.99	0.81	117	502	255	874
chr6.tRNA95-AlaAGC	0.23	0.44	0.77	0.7	0.21	0.38	0.99	0.82	300	304	273	877
chr14.tRNA19-TyrGTA	-0.39	0.1	0.39	0.01	0.99	0.99	0.98	0.76	137	548	193	878
chr14.tRNA20-ThrTGT	0.16	0.27	0.63	0.48	0.04	0.13	1	0.9	223	167	488	878
chr6.tRNA57-IleAAT	0.16	0.43	0.76	0.53	0.09	0.23	0.99	0.87	298	217	365	880
chr17.tRNA7-SerGCT	0.16	0.46	0.79	0.7	0.05	0.16	1	0.88	306	176	399	881
chr22.tRNA1-SeC(e)TCA	-0.22	0.19	0.52	-0.04	0.86	0.94	0.97	0.75	196	507	183	886
chr19.tRNA1-AsnGTT	0.16	0.48	0.81	0.67	0.07	0.2	1	0.87	311	195	381	887
chr6.tRNA10-AlaCGC	0.15	0.34	0.69	0.54	0.05	0.14	1	0.89	259	174	457	890
chr6.tRNA56-PheGAA	-0.21	0.43	0.76	0.05	0.92	0.96	0.81	0.46	297	522	71	890
chr6.tRNA140-LeuCAA	0.14	0.46	0.79	0.76	0.03	0.1	1	0.89	304	149	441	894
chr9.tRNA2-ArgTCG	0.28	0.35	0.69	0.72	0.15	0.3	0.99	0.86	261	276	357	894
chr6.tRNA88-PseudoGAA	0.1	0.42	0.75	0.49	0.22	0.39	0.99	0.83	295	313	288	896
chr6.tRNA42-GlnCTG	-0.21	0.24	0.58	0.05	0.85	0.93	0.97	0.74	217	501	179	897
chr6.tRNA38-IleAAT	-0.17	0.39	0.73	-0.47	0.37	0.55	0.99	0.82	277	361	268	906
chr14.tRNA10-IleAAT	-0.1	0.6	0.82	0.33	0.27	0.44	0.98	0.76	374	339	194	907
chr1.tRNA46-AspGTC	-0.25	0.33	0.69	-0.09	0.79	0.88	0.97	0.72	253	493	162	908
chr2.tRNA14-TyrATA	0.07	0.5	0.81	0.5	0.22	0.39	0.99	0.83	317	305	287	909
chr1.tRNA29-GluCTC	0.14	0.47	0.8	0.55	0.38	0.55	0.98	0.78	309	383	219	911
chr6.tRNA163-IleAAT	-0.23	0.33	0.69	0.1	0.77	0.87	0.97	0.73	252	486	173	911
chr6.tRNA15-TyrGTA	-0.26	0.25	0.6	0.19	0.58	0.73	0.99	0.81	218	440	254	912
chr17.tRNA16-GlnTTG	0.12	0.46	0.79	0.6	0.04	0.14	1	0.89	307	169	437	913
chr6.tRNA114-ArgCCG	0.21	0.34	0.69	0.65	0.06	0.19	1	0.9	257	190	470	917
chr9.tRNA6-AspGTC	-0.36	0.13	0.42	-0.09	0.79	0.88	0.99	0.82	159	492	270	921
chr6.tRNA74-LeuCAA	0.14	0.43	0.76	0.84	0.01	0.05	1	0.9	296	124	503	923
chr6.tRNA106-PheGAA	0.11	0.71	0.86	0.51	0.32	0.51	0.96	0.68	432	350	142	924
chr8.tRNA5-TyrGTA	0.22	0.36	0.71	0.58	0.11	0.25	1	0.88	266	241	420	927
chr1.tRNA17-PseudoTTC	0.07	0.51	0.81	0.46	0.23	0.4	0.99	0.83	325	314	289	928
chr14.tRNA21-ThrTGT	0.18	0.45	0.78	0.76	0.05	0.17	1	0.89	303	180	445	928
chr5.tRNA24-LysCTT	-0.31	0.22	0.56	-0.22	0.49	0.64	0.99	0.84	208	421	303	932
chr7.tRNA18-CysGCA	0.24	0.34	0.69	0.49	0.14	0.29	1	0.88	258	265	411	934
chr16.tRNA31-PseudoTGG	0.13	0.61	0.82	0.45	0.25	0.42	0.99	0.79	384	322	228	934
chr1.tRNA125-PseudoGTT	0.05	0.56	0.82	0.5	0.22	0.39	0.99	0.83	346	306	283	935
chr6.tRNA168-TrpCCA	0.04	0.85	0.92	0.32	0.3	0.48	0.93	0.61	487	343	113	943
chr12.tRNA4-AspGTC	-0.35	0.06	0.28	0.03	0.93	0.96	0.99	0.84	115	533	299	947
chr6.tRNA126-LeuAAG	-0.33	0.19	0.51	-0.19	0.56	0.7	0.99	0.85	195	438	315	948
chr1.tRNA110-PseudoTTC	-0.27	0.33	0.69	-0.29	0.61	0.74	0.99	0.81	251	450	250	951
chr16.tRNA1-ArgCCG	0.12	0.56	0.82	0.63	0.08	0.21	1	0.88	350	199	402	951
chr12.tRNA11-PheGAA	-0.15	0.5	0.81	0.23	0.49	0.64	0.98	0.78	321	420	211	952
chr14.tRNA9-AlaAGC	-0.28	0.33	0.69	-0.07	0.89	0.95	0.98	0.75	249	515	188	952
chr12.tRNA10-AspGTC	-0.26	0.13	0.42	-0.01	0.96	0.98	0.99	0.81	164	540	249	953
chr12.tRNA6-TrpCCA	-0.07	0.74	0.87	0.21	0.47	0.63	0.9	0.57	445	414	97	956
chr1.tRNA86-ArgTCT	0.13	0.65	0.83	0.47	0.34	0.53	0.98	0.76	410	355	192	957
chr6.tRNA26-Undet???	0.05	0.56	0.82	0.43	0.23	0.4	0.99	0.83	351	317	290	958
chr1.tRNA33-Pseudo???	0.19	0.52	0.81	0.49	0.25	0.42	0.99	0.84	333	333	294	960
chr21.tRNA2-GlyGCC	-0.12	0.56	0.82	0.05	0.81	0.9	0.94	0.63	347	498	120	965
chr17.tRNA6-TrpCCA	0.06	0.8	0.89	0.35	0.28	0.46	0.96	0.71	473	341	155	969
chr2.tRNA25-PseudoCTC	0.14	0.39	0.73	0.5	0.04	0.13	1	0.91	276	165	531	972
chr12.tRNA12-AspGTC	-0.25	0.15	0.45	0.02	0.94	0.96	0.99	0.82	170	538	266	974
chr9.tRNA7-HisGTG	0.19	0.31	0.67	0.37	0.08	0.22	1	0.91	240	207	537	984
chrM.tRNA8-TA	0.91	0	0.01	1.71	7.87E-05	0	0.56	0.23	27	28	37	92
chr6.tRNA33-HisGTG	0.19	0.31	0.67	0.37	0.08	0.22	1	0.91	241	208	538	987
chr7.tRNA15-CysGCA	0.21	0.39	0.73	0.47	0.15	0.3	1	0.89	275	275	439	989
chr6.tRNA97-MetCAT	0.17	0.54	0.82	0.76	0.08	0.22	1	0.89	341	206	443	990
chr11.tRNA17-ValTAC	0.12	0.48	0.81	0.24	0.17	0.33	1	0.88	310	294	397	1001
chr14.tRNA12-PseudoTTT	0.19	0.5	0.81	0.78	0.26	0.43	0.99	0.86	318	337	346	1001
chr16.tRNA16-LeuAAG	0.11	0.51	0.81	0.42	0.1	0.24	1	0.89	330	231	446	1007
chrX.tRNA4-ValTAC	0.12	0.5	0.81	0.23	0.18	0.34	1	0.88	314	298	395	1007
chr16.tRNA12-ArgCCT	-0.3	0.28	0.64	-0.1	0.78	0.88	0.99	0.84	226	490	293	1009
chr1.tRNA50-AsnGTT	0.25	0.38	0.73	0.76	0.11	0.25	1	0.9	270	239	507	1016
chr1.tRNA3-PseudoCAC	0.03	0.66	0.83	0.32	0.25	0.42	0.99	0.83	414.5	324.5	284.5	1023.5
chr1.tRNA132-PseudoCAC	0.03	0.66	0.83	0.32	0.25	0.42	0.99	0.83	414.5	324.5	284.5	1023.5
chr7.tRNA12-SerAGA	0.07	0.7	0.86	0.44	0.4	0.55	0.98	0.76	425	401	198	1024
chr1.tRNA102-PseudoTTC	-0.27	0.33	0.69	-0.12	0.74	0.85	0.99	0.84	250	479	304	1033
chr1.tRNA97-AsnGTT	0.23	0.42	0.74	0.77	0.25	0.42	1	0.88	294	327	415	1036
chr6.tRNA36-ArgACG	-0.15	0.51	0.81	-0.04	0.88	0.94	0.98	0.77	322	514	202	1038
chr6.tRNA73-ArgCCG	0.12	0.57	0.82	0.6	0.08	0.22	1	0.9	355	202	486	1043
chr6.tRNA92-MetCAT	0.05	0.57	0.82	0.3	0.38	0.55	0.99	0.85	353.5	370.5	321.5	1045.5
chr8.tRNA13-PseudoTAA	0.05	0.57	0.82	0.3	0.38	0.55	0.99	0.85	353.5	370.5	321.5	1045.5
chr15.tRNA8-HisGTG	0.16	0.4	0.73	0.36	0.11	0.24	1	0.91	286	238	524	1048
chr6.tRNA86-PseudoTAC	0.06	0.55	0.82	0.27	0.38	0.55	0.99	0.85	345	381	323	1049
chr1.tRNA93-AsnGTT	0.05	0.58	0.82	0.32	0.38	0.55	0.99	0.85	358	366	328	1052
chr15.tRNA9-HisGTG	0.16	0.4	0.73	0.36	0.11	0.25	1	0.91	287	240	525	1052
chr18.tRNA2-PseudoTCC	0.13	0.63	0.83	0.51	0.32	0.51	0.99	0.84	396	349	311	1056
chr15.tRNA1-HisGTG	0.15	0.41	0.73	0.36	0.11	0.25	1	0.91	289	242	526	1057
chr6.tRNA151-ThrCGT	-0.13	0.64	0.83	0.16	0.73	0.85	0.97	0.74	404	476	178	1058
chr6.tRNA156-ArgACG	-0.14	0.52	0.81	-0.03	0.91	0.96	0.98	0.77	334	521	203	1058
chr1.tRNA118-HisGTG	0.15	0.41	0.73	0.36	0.11	0.25	1	0.91	291	243	528	1062
chr1.tRNA16-HisGTG	0.15	0.41	0.73	0.36	0.11	0.25	1	0.91	292	244	527	1063
chr6.tRNA141-LeuCAA	-0.14	0.46	0.79	0.36	0.25	0.42	1	0.89	305	323	435	1063
chr2.tRNA20-GluTTC	-0.3	0.05	0.27	-0.13	0.48	0.63	1	0.91	107	418	539	1064
chr5.tRNA9-LysCTT	0.08	0.6	0.82	0.34	0.09	0.23	1	0.9	377	211	476	1064
chr13.tRNA5-GluTTC	-0.3	0.05	0.27	-0.13	0.48	0.63	1	0.91	106	419	540	1065
chr6.tRNA103-PheGAA	-0.05	0.86	0.92	0.27	0.5	0.65	0.96	0.7	491	422	153	1066
chr1.tRNA21-HisGTG;chr1.tRNA111-HisGTG	0.15	0.41	0.73	0.36	0.1	0.24	1	0.91	290	230	547	1067
chr5.tRNA1-PseudoACA	0.23	0.38	0.73	0.42	0.22	0.39	1	0.9	271	307	490	1068
chr6.tRNA13-LysCTT	0.08	0.6	0.82	0.34	0.09	0.23	1	0.9	378	212	478	1068
chr6.tRNA170-TrpCCA	0.09	0.72	0.86	0.37	0.28	0.45	0.99	0.84	436	340	292	1068
chr1.tRNA26-AsnGTT	-0.35	0.17	0.47	0.13	0.75	0.86	1	0.88	177	480	412	1069
chr5.tRNA11-LysCTT	0.08	0.6	0.82	0.34	0.09	0.23	1	0.9	379	213	477	1069
chr6.tRNA64-GlnTTG	-0.2	0.29	0.65	-0.01	0.96	0.98	0.99	0.83	236	543	291	1070
chr3.tRNA11-ArgACG	-0.1	0.5	0.81	0.42	0.15	0.3	1	0.9	320	279	472	1071
chr6.tRNA84-GlnTTG	-0.16	0.49	0.81	0.01	0.98	0.99	0.98	0.78	313	546	212	1071
chr16.tRNA7-LysCTT	0.08	0.61	0.82	0.34	0.09	0.23	1	0.9	380	214	480	1074
chr1.tRNA6-AsnGTT	0.05	0.6	0.82	0.27	0.38	0.55	0.99	0.85	371	379	325	1075
chr1.tRNA31-GluTTC	0.05	0.6	0.82	0.27	0.38	0.55	0.99	0.85	371	379	325	1075
chr1.tRNA135-AsnGTT	0.05	0.6	0.82	0.27	0.38	0.55	0.99	0.85	371	379	325	1075
chr1.tRNA119-LysCTT	0.08	0.61	0.82	0.34	0.09	0.23	1	0.9	383	215	479	1077
chr17.tRNA12-TrpCCA	0.02	0.89	0.93	0.38	0.15	0.3	0.99	0.84	498	277	306	1081
chr6.tRNA6-ArgACG	-0.12	0.57	0.82	0.01	0.96	0.98	0.97	0.75	356	541	186	1083
chr20.tRNA7-PseudoCTC	0.04	0.61	0.82	0.27	0.38	0.55	0.99	0.85	381	375	333	1089
chr6.tRNA17-TyrGTA	0.04	0.87	0.92	0.34	0.37	0.55	0.99	0.8	495	363	233	1091
chr1.tRNA25-AsnGTT	0.22	0.44	0.77	1.44	0.12	0.27	1	0.91	302	249	541	1092
chr14.tRNA15-PseudoTAG	0.04	0.62	0.82	0.28	0.38	0.55	0.99	0.85	393	372	327	1092
chr2.tRNA17-PseudoTTC	-0.47	NA	NA	-0.59	0.03	0.1	1	0.88	531	153	409	1093
chr20.tRNA3-PseudoCAC	-0.02	0.94	0.96	0.13	0.58	0.73	0.96	0.7	509	439	154	1102
chr1.tRNA13-AsnGTT	0.04	0.61	0.82	0.21	0.39	0.55	0.99	0.85	385	387	332	1104
chr16.tRNA2-ArgCCT	-0.2	0.4	0.73	0.28	0.47	0.63	1	0.88	285	416	403	1104
chr8.tRNA1-PseudoCTC	-0.04	0.71	0.86	-0.28	0.58	0.73	0.99	0.8	427	442	239	1108
chr2.tRNA22-PseudoTTG	0.04	0.64	0.83	0.27	0.38	0.55	0.99	0.85	402	377	331	1110
chr2.tRNA3-AlaAGC	-0.11	0.54	0.82	0.05	0.82	0.9	0.99	0.82	342	499	271	1112
chr5.tRNA21-PseudoCTG	0.04	0.63	0.83	0.25	0.39	0.55	0.99	0.85	399	384	329	1112
chr6.tRNA94-AlaAGC	0.09	0.77	0.89	0.59	0.36	0.55	0.99	0.84	457.5	359	295.5	1112
chr6.tRNA25-AlaAGC	0.09	0.77	0.89	0.59	0.36	0.55	0.99	0.84	457.5	360	295.5	1113
chr8.tRNA8-Undet???	0.02	0.7	0.86	0.31	0.38	0.55	0.99	0.85	426	368	320	1114
chr1.tRNA63-ValAAC	0.08	0.64	0.83	0.33	0.68	0.8	0.99	0.81	400	468	247	1115
chr3.tRNA3-AspGTC	0.04	0.64	0.83	0.26	0.38	0.55	0.99	0.85	406	382	330	1118
chr2.tRNA8-PseudoAGG	0.03	0.66	0.83	0.28	0.38	0.55	0.99	0.86	411.5	373.5	334.5	1119.5
chr12.tRNA7-AspGTC	0.03	0.66	0.83	0.28	0.38	0.55	0.99	0.86	411.5	373.5	334.5	1119.5
chr18.tRNA1-GluCTC	0.18	0.52	0.81	0.56	0.45	0.6	1	0.87	336	411	378	1125
chr11.tRNA6-PseudoTGC	0.02	0.73	0.87	0.33	0.38	0.55	0.99	0.85	442	365	319	1126
chr17.tRNA26-CysGCA	0.11	0.6	0.82	0.43	0.1	0.24	1	0.9	375	235	516	1126
chr2.tRNA6-GluTTC	-0.04	0.72	0.86	-0.19	0.62	0.75	0.99	0.8	437	453	240	1130
chr16.tRNA15-ThrCGT	-0.27	0.2	0.52	-0.05	0.86	0.94	1	0.88	201	508	421	1130
chrM.tRNA9-TN	0.84	0	0.01	1.63	0	0	0.84	0.52	37	30	83	150
chr5.tRNA22-AspGTC	0.05	0.79	0.89	0.32	0.24	0.41	0.99	0.86	465	320	347	1132
chr6.tRNA65-AlaAGC	-0.28	0.15	0.45	0.2	0.53	0.67	1	0.91	169	432	533	1134
chr7.tRNA11-CysGCA	-0.16	0.59	0.82	-0.21	0.66	0.78	0.99	0.85	367.5	461	317.5	1146
chr7.tRNA8-CysGCA	-0.16	0.59	0.82	-0.21	0.66	0.78	0.99	0.85	367.5	462	317.5	1147
chr16.tRNA26-LeuCAG	-0.05	0.74	0.87	0.52	0.09	0.22	1	0.9	446	210	492	1148
chr1.tRNA34-LeuCAG	-0.03	0.86	0.92	0.52	0.09	0.24	1	0.89	489	219	444	1152
chr16.tRNA13-PseudoCTT	-0.2	0.48	0.81	-0.34	0.61	0.74	1	0.87	312	451	389	1152
chr1.tRNA127-CysGCA	-0.14	0.55	0.82	0.23	0.5	0.65	1	0.87	344	426	385	1155
chr7.tRNA7-CysGCA	0.16	0.58	0.82	0.41	0.35	0.54	1	0.89	359	357	440	1156
chr6.tRNA175-SerGCT	-0.15	0.57	0.82	0.28	0.53	0.68	0.99	0.87	357	434	367	1158
chr11.tRNA18-AlaTGC	0.17	0.56	0.82	0.36	0.39	0.55	1	0.89	349	385	428	1162
chr6.tRNA7-LeuCAG	0.03	0.85	0.92	0.63	0.04	0.14	1	0.9	488	171	504	1163
chr6.tRNA60-ThrAGT	-0.26	0.38	0.73	-0.16	0.71	0.82	1	0.88	273	473	417	1163
chr8.tRNA6-AlaAGC	-0.09	0.59	0.82	0.07	0.76	0.86	0.99	0.85	369	484	312	1165
chr1.tRNA67-LeuCAG	-0.05	0.74	0.87	0.49	0.11	0.25	1	0.9	447	245	475	1167
chr6.tRNA118-PseudoTTT	-0.11	0.71	0.86	0.12	0.78	0.88	0.99	0.81	429	488	253	1170
chr1.tRNA22-GlnCTG	0.13	0.64	0.83	0.43	0.32	0.5	1	0.88	405	347	419	1171
chr1.tRNA99-ValCAC	-0.35	NA	NA	-0.42	0.13	0.28	1	0.87	527	258	387	1172
chr6.tRNA58-ValCAC	0.03	0.88	0.93	0.27	0.59	0.73	0.99	0.79	496	445	231	1172
chr1.tRNA1-PseudoCAC	0.05	0.74	0.87	0.2	0.75	0.86	0.99	0.81	448	481	246	1175
chr6.tRNA166-AlaAGC	-0.18	0.29	0.65	0.04	0.87	0.94	1	0.89	234	512	430	1176
chr6.tRNA55-IleTAT	0	0.99	0.99	0.33	0.53	0.67	0.98	0.79	524	433	221	1178
chr7.tRNA19-CysGCA	0.16	0.57	0.82	0.41	0.27	0.44	1	0.9	352	338	489	1179
chr8.tRNA7-PseudoCTC	0.02	0.74	0.87	0.17	0.4	0.55	0.99	0.86	449	398	336	1183
chr1.tRNA36-LeuCAG;chr1.tRNA38-LeuCAG;chr1.tRNA40-LeuCAG;chr1.tRNA42-LeuCAG	-0.02	0.89	0.93	0.59	0.06	0.17	1	0.9	499	181	505	1185
chr1.tRNA85-ValCAC	0.1	0.59	0.82	0.12	0.25	0.42	1	0.9	362	331	494	1187
chr6.tRNA113-AlaTGC	-0.1	0.71	0.86	0.13	0.76	0.86	0.99	0.82	430	485	272	1187
chr1.tRNA90-ValCAC	0.1	0.59	0.82	0.12	0.26	0.42	1	0.9	361	334	493	1188
chr5.tRNA10-ValCAC	0.1	0.59	0.82	0.12	0.25	0.42	1	0.9	363	330	495	1188
chr1.tRNA98-ValCAC	0.1	0.59	0.82	0.12	0.25	0.42	1	0.9	364	329	496	1189
chr6.tRNA104-AlaTGC	0.12	0.64	0.83	0.32	0.34	0.53	1	0.89	403	353	434	1190
chr5.tRNA6-ValCAC	0.1	0.59	0.82	0.12	0.25	0.42	1	0.9	366	328	498	1192
chr2.tRNA24-PseudoCTC	0.11	0.66	0.83	0.39	0.51	0.66	0.99	0.86	413	430	350	1193
chr18.tRNA3-PseudoTCC	0.09	0.73	0.87	0.42	0.41	0.56	0.99	0.86	444	406	343	1193
chr6.tRNA9-ValCAC	0.1	0.59	0.82	0.12	0.25	0.42	1	0.9	365	332	497	1194
chr16.tRNA17-LeuCAG	0	0.99	0.99	0.63	0.05	0.16	1	0.9	522	177	499	1198
chr11.tRNA4-LeuTAA	0	0.99	0.99	0.28	0.52	0.66	0.99	0.81	523	431	245	1199
chr16.tRNA34-GlyCCC	-0.16	0.35	0.69	0.06	0.78	0.88	1	0.89	263	491	447	1201
chr17.tRNA27-CysGCA	0.1	0.65	0.83	0.37	0.15	0.3	1	0.9	408	278	515	1201
chr6.tRNA22-AlaAGC	0.01	0.8	0.89	0.18	0.4	0.55	0.99	0.86	466.5	394.5	340.5	1201.5
chr6.tRNA93-AlaAGC	0.01	0.8	0.89	0.18	0.4	0.55	0.99	0.86	466.5	394.5	340.5	1201.5
chr1.tRNA71-GluCTC;chr1.tRNA74-GluCTC;chr1.tRNA77-GluCTC;chr1.tRNA80-GluCTC	-0.04	0.75	0.87	0.26	0.12	0.27	1	0.9	450	251	501	1202
chr12.tRNA3-GlnCTG	-0.13	0.61	0.82	-0.28	0.62	0.76	0.99	0.87	386	454	362	1202
chr6.tRNA23-AlaAGC	0.01	0.81	0.89	0.19	0.4	0.55	0.99	0.86	475	390	338	1203
chr6.tRNA160-AlaAGC	0.01	0.81	0.89	0.19	0.4	0.55	0.99	0.86	475	390	338	1203
chr11.tRNA2-LysCTT	0.01	0.81	0.89	0.19	0.4	0.55	0.99	0.86	475	390	338	1203
chr5.tRNA17-PseudoAAG	-0.3	0.31	0.68	-0.2	0.74	0.85	1	0.9	244	478	483	1205
chr20.tRNA6-LeuAAG	-0.19	0.53	0.82	-0.14	0.78	0.88	1	0.87	338	487	380	1205
chr1.tRNA87-AlaAGC	-0.07	0.69	0.86	-0.14	0.86	0.94	0.99	0.83	421	509	278	1208
chr6.tRNA115-ValAAC	0.16	0.6	0.82	0.34	0.45	0.6	1	0.88	373	412	424	1209
chr1.tRNA91-PseudoCCC	-0.33	NA	NA	-0.32	0.22	0.39	1	0.87	526	310	377	1213
chr19.tRNA3-LysTTT	-0.04	0.72	0.86	-0.07	0.93	0.96	0.99	0.8	439	531	243	1213
chr2.tRNA9-PseudoTAA	0.02	0.93	0.96	0.3	0.58	0.73	0.99	0.82	507	441	267	1215
chr17.tRNA28-CysGCA	0.09	0.68	0.85	0.35	0.17	0.32	1	0.9	419	290	506	1215
chr1.tRNA32-MetCAT	-0.17	0.35	0.69	-0.02	0.92	0.96	1	0.89	264	524	431	1219
chr17.tRNA19-ArgTCG	0.1	0.63	0.83	0.2	0.4	0.55	1	0.89	397	393	429	1219
chr11.tRNA3-ArgTCT	-0.01	0.95	0.97	0.4	0.29	0.47	0.99	0.87	514	342	368	1224
chr5.tRNA2-ValCAC;chr5.tRNA18-ValCAC	0.1	0.59	0.82	0.12	0.23	0.4	1	0.91	360	316	549	1225
chr6.tRNA125-ThrCGT	0.11	0.72	0.86	0.36	0.47	0.63	1	0.87	435	417	374	1226
chr13.tRNA3-GluTTC	-0.08	0.55	0.82	0.23	0.3	0.48	1	0.91	343	344	543	1230
chr17.tRNA15-CysGCA	0.09	0.67	0.84	0.35	0.17	0.33	1	0.91	418	295	517	1230
chr4.tRNA3-CysGCA	0.09	0.67	0.84	0.35	0.18	0.33	1	0.91	417	296	518	1231
chr17.tRNA25-SeCTCA	0.07	0.78	0.89	0.46	0.5	0.65	0.99	0.86	459	425	348	1232
chr1.tRNA116-GluCTC	-0.04	0.76	0.88	0.26	0.15	0.3	1	0.9	452	273	511	1236
chr6.tRNA77-GluCTC	-0.04	0.76	0.88	0.26	0.15	0.3	1	0.9	453	271	512	1236
chr6.tRNA87-GluCTC	-0.04	0.76	0.88	0.26	0.15	0.3	1	0.9	454	269	513	1236
chr1.tRNA59-GluCTC	-0.04	0.76	0.88	0.26	0.15	0.3	1	0.9	455	270	514	1239
chr5.tRNA5-ValAAC	0.09	0.62	0.82	0.09	0.4	0.55	1	0.89	389	397	453	1239
chr5.tRNA12-ValAAC	0.09	0.62	0.82	0.09	0.4	0.55	1	0.89	388	396	455	1239
chr6.tRNA142-MetCAT	-0.12	0.51	0.81	0.02	0.92	0.96	1	0.88	324	523	392	1239
chr14.tRNA14-GluTTC	0.04	0.87	0.92	0.23	0.69	0.81	0.99	0.83	493	469	277	1239
chr6.tRNA107-AlaTGC	0.1	0.7	0.86	0.3	0.38	0.55	1	0.89	423	369	448	1240
chr5.tRNA4-ValAAC	0.09	0.62	0.82	0.09	0.4	0.55	1	0.89	390	399	452	1241
chr6.tRNA136-ValAAC	0.09	0.62	0.82	0.09	0.4	0.55	1	0.89	391	402	449	1242
chr6.tRNA139-ValAAC	0.09	0.62	0.82	0.09	0.4	0.55	1	0.89	392	400	450	1242
chr2.tRNA27-GlyCCC	-0.15	0.39	0.73	0.07	0.73	0.85	1	0.9	279	475	491	1245
chr8.tRNA10-MetCAT	-0.09	NA	NA	1.04	0.03	0.12	1	0.91	541	158	546	1245
chr6.tRNA48-AspGTC	-0.09	0.61	0.82	0.15	0.51	0.66	1	0.89	382	428	436	1246
chr6.tRNA129-MetCAT	-0.12	0.51	0.81	0.02	0.93	0.96	1	0.87	326	534	386	1246
chr6.tRNA150-MetCAT	-0.12	0.51	0.81	0.02	0.92	0.96	1	0.87	329	530	388	1247
chr14.tRNA8-CysGCA	0.09	0.66	0.83	0.37	0.2	0.37	1	0.91	416	301	530	1247
chr6.tRNA45-AspGTC	-0.09	0.62	0.82	0.15	0.5	0.65	1	0.89	387	423	438	1248
chr6.tRNA2-MetCAT	-0.12	0.51	0.81	0.02	0.92	0.96	1	0.88	328	528	393	1249
chr6.tRNA169-MetCAT	-0.12	0.52	0.81	0.02	0.92	0.96	1	0.88	331	527	391	1249
chr19.tRNA7-LysTTT	0.08	0.73	0.87	0.34	0.64	0.77	0.99	0.86	441	456	352	1249
chr1.tRNA129-PseudoCTG	0.04	0.79	0.89	0.13	0.96	0.98	0.99	0.8	464	542	244	1250
chr6.tRNA132-ValAAC	0.09	0.62	0.82	0.09	0.4	0.55	1	0.89	395	404	451	1250
chr3.tRNA2-ValAAC	0.09	0.62	0.82	0.09	0.4	0.55	1	0.89	394	403	454	1251
chr15.tRNA3-CysGCA	-0.01	0.98	0.99	0.44	0.19	0.35	1	0.89	521	299	432	1252
chrX.tRNA6-IleGAT	-0.1	0.71	0.86	0.07	0.87	0.94	0.99	0.84	433.5	510	308.5	1252
chr5.tRNA13-ThrTGT	0.04	0.78	0.89	0.35	0.15	0.3	1	0.91	460	274	519	1253
chr6.tRNA61-MetCAT	-0.12	0.52	0.81	0.01	0.94	0.96	1	0.87	332	539	382	1253
chr6.tRNA171-MetCAT	-0.12	0.52	0.81	0.02	0.91	0.96	1	0.88	335	520	398	1253
chr17.tRNA20-MetCAT	-0.12	0.51	0.81	0.02	0.93	0.96	1	0.88	327	532	394	1253
chrX.tRNA5-IleGAT	-0.1	0.71	0.86	0.07	0.87	0.94	0.99	0.84	433.5	511	308.5	1253
chr6.tRNA39-PseudoAAT	0.05	0.83	0.9	0.2	0.79	0.88	0.99	0.83	480	494	280	1254
chr6.tRNA83-LeuTAA	-0.33	NA	NA	-0.01	0.98	0.99	0.97	0.74	534	547	177	1258
chr3.tRNA8-GluCTC	0.01	0.96	0.98	0.13	0.8	0.89	0.99	0.81	517	495	248	1260
chr8.tRNA3-GluCTC	0.11	0.7	0.86	0.45	0.51	0.65	1	0.88	422	427	416	1265
chr1.tRNA44-PseudoGTC	-0.07	0.75	0.87	-0.13	0.86	0.94	0.99	0.85	451	505	316	1272
chr14.tRNA16-TyrGTA	-0.06	0.78	0.89	0.36	0.32	0.51	1	0.89	461	351	464	1276
chr6.tRNA69-ThrAGT	-0.12	0.7	0.86	-0.09	0.83	0.92	0.99	0.86	424	500	353	1277
chr6.tRNA164-MetCAT	-0.07	0.8	0.89	0.23	0.59	0.73	0.99	0.87	471	447	360	1278
chr6.tRNA162-MetCAT	-0.07	0.8	0.89	0.23	0.59	0.73	0.99	0.87	471	448	360	1279
chr6.tRNA27-MetCAT	-0.07	0.8	0.89	0.23	0.59	0.73	0.99	0.86	471	449	360	1280
chr6.tRNA127-ThrTGT	0.04	0.89	0.93	0.29	0.55	0.69	0.99	0.86	500	437	344	1281
chr1.tRNA96-PseudoCCT	-0.07	0.79	0.89	-0.44	0.54	0.69	1	0.87	463	435	384	1282
chr11.tRNA7-PseudoCCT	-0.01	0.92	0.96	-0.03	0.94	0.96	0.99	0.8	504	537	242	1283
chr15.tRNA11-GluTTC	-0.05	0.71	0.86	0.25	0.25	0.42	1	0.91	428	321	534	1283
chr17.tRNA38-AspGTC	-0.08	0.65	0.83	0.17	0.45	0.6	1	0.89	409	413	462	1284
chr7.tRNA14-CysGCA	0.1	0.72	0.86	0.33	0.37	0.55	1	0.9	438	364	487	1289
chr17.tRNA42-LeuTAG	0.03	0.85	0.92	0.3	0.2	0.37	1	0.9	484	302	508	1294
chr6.tRNA41-PseudoACT	-0.1	0.71	0.86	0.1	0.81	0.89	1	0.87	431	497	369	1297
chr1.tRNA66-LeuCAA	-0.06	0.82	0.9	0.19	0.59	0.73	1	0.87	478	444	376	1298
chr6.tRNA8-ArgACG	0.01	0.97	0.98	0.26	0.34	0.53	1	0.89	519	354	425	1298
chr7.tRNA24-PseudoGTA	-0.07	0.82	0.9	0.09	0.92	0.96	0.99	0.84	477	526	297	1300
chr1.tRNA43-GlyGCC	0.13	0.63	0.83	0.12	0.74	0.85	1	0.89	398	477	427	1302
chr1.tRNA8-PseudoCTT	0	0.98	0.99	0.04	0.97	0.98	0.99	0.8	520	545	241	1306
chr1.tRNA55-LysTTT	-0.02	0.95	0.97	0.12	0.75	0.86	0.99	0.85	513	482	313	1308
chrX.tRNA7-IleGAT	-0.11	0.69	0.86	0.04	0.92	0.96	0.99	0.87	420	525	363	1308
chr7.tRNA16-CysGCA	0.26	NA	NA	0.43	0.22	0.39	1	0.89	540	312	458	1310
chr1.tRNA128-LysCTT	0.13	0.6	0.82	0.22	0.47	0.63	1	0.91	376	415	522	1313
chr6.tRNA82-GlyGCC	0.09	0.72	0.86	0.27	0.69	0.81	1	0.88	440	470	404	1314
chr1.tRNA56-ThrTGT	0.03	0.9	0.94	0.3	0.41	0.56	1	0.88	502	405	408	1315
chr4.tRNA2-LeuTAA	0.07	0.8	0.89	0.28	0.71	0.83	1	0.87	469	474	373	1316
chr1.tRNA35-GlyGCC;chr1.tRNA37-GlyGCC;chr1.tRNA39-GlyGCC;chr1.tRNA41-GlyGCC	-0.12	0.56	0.82	0.05	0.8	0.89	1	0.9	348	496	473	1317
chr2.tRNA4-LeuAAG	-0.01	0.96	0.98	0.06	0.89	0.95	0.99	0.83	518	518	281	1317
chr5.tRNA15-ValAAC	-0.05	0.83	0.9	-0.16	0.17	0.33	1	0.91	481	293	545	1319
chr6.tRNA21-MetCAT	-0.05	0.87	0.92	0.2	0.64	0.78	1	0.87	494	457	375	1326
chr17.tRNA29-CysGCA	-0.04	0.85	0.92	0.28	0.39	0.55	1	0.89	486	388	456	1330
chr14.tRNA7-ArgACG	0.02	0.93	0.96	0.25	0.35	0.54	1	0.9	505	358	474	1337
chr6.tRNA110-AlaTGC	0.05	0.82	0.9	0.33	0.33	0.51	1	0.9	479	352	509	1340
chr2.tRNA12-PseudoCTC	0.06	0.85	0.92	0.28	0.62	0.75	1	0.88	485	452	406	1343
chr1.tRNA103-AsnGTT	0.06	0.83	0.9	0.35	0.4	0.55	1	0.9	483	392	469	1344
chr1.tRNA105-PseudoTTC	0.04	0.88	0.93	0.2	0.7	0.81	1	0.87	497	471	379	1347
chr6.tRNA98-LeuAAG	-0.09	0.64	0.83	0.1	0.66	0.79	1	0.9	401	464	482	1347
chr5.tRNA7-LeuAAG	-0.08	0.64	0.83	0.11	0.66	0.78	1	0.9	407	463	481	1351
chr15.tRNA2-LysCTT	-0.12	0.5	0.81	0.03	0.89	0.95	1	0.91	315	517	520	1352
chr14.tRNA13-LysCTT	-0.12	0.5	0.81	0.03	0.89	0.95	1	0.91	316	516	521	1353
chr6.tRNA105-AlaAGC	-0.08	0.79	0.89	0.16	0.78	0.88	1	0.88	462	489	407	1358
chr3.tRNA7-CysGCA	-0.07	0.77	0.89	0.19	0.54	0.69	1	0.9	456	436	468	1360
chr6.tRNA54-ThrCGT	0.01	0.94	0.97	0.07	1	1	0.99	0.84	511	551	300	1362
chr6.tRNA78-LeuAAG	-0.06	0.73	0.87	0.13	0.59	0.73	1	0.9	443	443	484	1370
chr2.tRNA1-PseudoCCC	0.02	0.93	0.96	0.29	0.42	0.56	1	0.89	508	407	459	1374
chr6.tRNA85-PseudoTTC	0	1	1	0.17	0.76	0.86	0.99	0.87	525	483	366	1374
chr6.tRNA72-PheGAA	-0.05	0.86	0.92	0.09	0.86	0.94	1	0.87	490	504	383	1377
chr6.tRNA80-IleAAT	-0.02	0.94	0.96	0.28	0.37	0.55	1	0.9	510	362	510	1382
chr14.tRNA1-LeuAAG	-0.04	0.83	0.9	0.16	0.5	0.65	1	0.9	482	424	485	1391
chr7.tRNA23-CysGCA	-0.07	0.8	0.89	-0.03	0.93	0.96	1	0.88	468	535	405	1408
chr1.tRNA92-PseudoGAA	-0.02	0.93	0.96	0.03	0.99	0.99	0.99	0.86	506	550	358	1414
chr16.tRNA10-LysCTT	-0.12	0.53	0.82	0.01	0.97	0.98	1	0.91	337	544	535	1416
chr1.tRNA100-PseudoGAA	0.01	0.96	0.98	0.07	0.92	0.96	1	0.88	516	529	401	1446
chr6.tRNA152-ValCAC	0.02	0.92	0.96	0.16	0.45	0.6	1	0.91	503	410	548	1461
chr6.tRNA157-ValCAC	0.32	NA	NA	0.27	0.51	0.66	1	0.91	539	429	532	1500
chr6.tRNA40-ValTAC	0.03	0.9	0.94	0.03	0.86	0.94	1	0.91	501	503	550	1554
chr1.tRNA2-GlyCCC	-0.02	0.96	0.98	-0.06	0.88	0.94	1	0.91	515	513	536	1564
chr1.tRNA137-Pseudo???	0.04	NA	NA	0.01	0.99	0.99	1	0.91	530	549	551	1630

## Sheet: TableS4
Table S4. Differential expression analysis between pre and post treatment
Feature	log2FoldChange(DESeq2)	pValue(DESeq2)	pAdj(DESeq2)	log2FoldChange(edgeR)	pValue(edgeR)	pAdj(edgeR)	1-Likelihood(baySeq)	AdjLikelihood(baySeq)	rank(DESeq)	rank(edgeR)	rank(baySeq)	rankMethod1
chr6.tRNA109-PheGAA	1.11	NA	NA	1.62	0	0.15	0.45	0.35	522	2	3	527
chr11.tRNA15-PheGAA	1.12	NA	NA	1.64	0	0.15	0.41	0.3	534	1	2	537
chr19.tRNA14-PheGAA	1.1	NA	NA	1.6	0	0.15	0.46	0.38	541	3	4	548
chr6.tRNA35-SerCGA	0.99	NA	NA	1.4	0	0.19	0.55	0.41	516	4	5	525
chr6.tRNA96-PheGAA	1	NA	NA	1.39	0	0.19	0.6	0.46	520	6	7	533
chr6.tRNA112-PheGAA	0.93	NA	NA	2.01	0	0.19	0.89	0.59	523	7	12	542
chr11.tRNA13-PheGAA	1.03	NA	NA	1.43	0	0.19	0.62	0.48	533	5	8	546
chr13.tRNA1-PheGAA	0.91	NA	NA	1.16	0.01	0.57	0.63	0.5	535	8	9	552
chr6.tRNA168-TrpCCA	0.71	0	0.28	0.96	0.01	0.58	0.95	0.64	7	9	14	30
chr6.tRNA170-TrpCCA	0.73	0.01	0.28	1	0.01	0.58	0.97	0.69	9	13	17	39
chr17.tRNA6-TrpCCA	0.72	0.01	0.28	0.97	0.01	0.58	0.97	0.74	8	12	20	40
chr7.tRNA17-CysGCA	-0.59	0.02	0.59	-1.77	0.01	0.58	0.86	0.56	14	10	11	35
chr7.tRNA12-SerAGA	-0.23	0.14	0.99	-1.48	0.01	0.58	0.97	0.71	52	11	18	81
chr10.tRNA2-SerTGA	0.96	NA	NA	1.16	0.02	0.59	0.8	0.53	532	14	10	556
chr6.tRNA83-LeuTAA	0.96	NA	NA	1.01	0.02	0.63	0.19	0.19	519	15	1	535
chr1.tRNA9-ArgTCT	0.66	0.01	0.28	0.79	0.02	0.78	0.97	0.72	11	16	19	46
chr17.tRNA26-CysGCA	-0.68	0	0.28	-0.67	0.03	0.81	0.98	0.8	1	17	27	45
chr17.tRNA27-CysGCA	-0.68	0	0.28	-0.61	0.04	0.81	0.98	0.78	3	25	25	53
chr4.tRNA3-CysGCA	-0.67	0	0.28	-0.59	0.04	0.81	0.98	0.77	4	28	23	55
chr17.tRNA28-CysGCA	-0.67	0	0.28	-0.59	0.04	0.81	0.98	0.79	2	27	26	55
chr17.tRNA15-CysGCA	-0.67	0	0.28	-0.59	0.04	0.81	0.98	0.78	5	29	24	58
chr12.tRNA6-TrpCCA	0.62	0.01	0.42	0.78	0.03	0.81	0.97	0.76	13	20	22	55
chr7.tRNA11-CysGCA	-0.56	0.03	0.95	-1.4	0.04	0.81	0.98	0.82	16.5	22	29.5	68
chr7.tRNA8-CysGCA	-0.56	0.03	0.95	-1.4	0.04	0.81	0.98	0.81	16.5	23	29.5	69
chr1.tRNA92-PseudoGAA	0.48	0.07	0.99	1.56	0.03	0.81	0.98	0.8	25	19	28	72
chr1.tRNA1-PseudoCAC	0.21	0.16	0.99	1.24	0.04	0.81	0.99	0.85	58	26	37	121
chr6.tRNA122-PseudoTGC	-0.11	0.35	0.99	-3.85	0.05	0.81	1	0.94	146	31	101	278
chr1.tRNA36-LeuCAG;chr1.tRNA38-LeuCAG;chr1.tRNA40-LeuCAG;chr1.tRNA42-LeuCAG	-0.2	0.26	0.99	-0.73	0.05	0.81	1	0.99	91	30	430	551
chr7.tRNA16-CysGCA	-0.72	NA	NA	-0.89	0.03	0.81	0.58	0.44	528	18	6	552
chr6.tRNA145-SerAGA	-0.42	NA	NA	-1.47	0.04	0.81	1	0.95	525	24	121	670
chr6.tRNA148-SerTGA	-0.01	NA	NA	-1.1	0.05	0.81	1	0.97	526	32	215	773
chr8.tRNA11-SerAGA	-0.11	NA	NA	-1.12	0.04	0.81	1	0.98	530	21	343	894
chr6.tRNA7-LeuCAG	-0.23	0.17	0.99	-0.74	0.05	0.84	1	0.98	64	33	379	476
chr1.tRNA96-PseudoCCT	-0.43	0.08	0.99	-1.41	0.06	0.86	0.97	0.75	27	34	21	82
chr6.tRNA117-AlaCGC	0.4	0.17	0.99	1.3	0.06	0.86	0.99	0.9	65	37	57	159
chr16.tRNA17-LeuCAG	-0.2	0.25	0.99	-0.74	0.06	0.86	1	0.98	90	35	261	386
chr5.tRNA8-AlaTGC	-0.12	0.58	0.99	-0.91	0.06	0.86	1	0.97	283	36	184	503
chr1.tRNA94-GluTTC	0.16	0.46	0.99	0.67	0.06	0.86	1	0.98	213	38	273	524
chr17.tRNA41-SerCGA	0.74	0	0.28	0.79	0.07	0.9	0.95	0.66	6	43	15	64
chr2.tRNA27-GlyCCC	-0.53	0.01	0.28	-0.49	0.07	0.9	1	0.98	10	40	281	331
chr12.tRNA8-AlaTGC	-0.34	0.19	0.99	-0.95	0.07	0.9	1	0.94	70	39	98	207
chr1.tRNA67-LeuCAG	-0.21	0.22	0.99	-0.67	0.07	0.9	1	0.98	81	42	374	497
chr1.tRNA5-GluTTC	0.16	0.48	0.99	0.64	0.07	0.9	1	0.98	225	41	293	559
chr1.tRNA134-GluTTC	0.15	0.48	0.99	0.64	0.07	0.9	1	0.98	227	44	307	578
chr16.tRNA34-GlyCCC	-0.53	0.01	0.28	-0.48	0.08	0.91	1	0.98	12	45	290	347
chr1.tRNA136-AsnGTT	0.63	0.03	0.95	1.12	0.08	0.91	0.99	0.84	18	46	35	99
chr1.tRNA84-GluTTC	0.15	0.49	0.99	0.62	0.08	0.91	1	0.98	231	47	316	594
chr1.tRNA34-LeuCAG	-0.19	0.28	0.99	-0.65	0.08	0.92	1	0.98	107	48	315	470
chr16.tRNA13-PseudoCTT	-0.4	0.1	0.99	-1.41	0.09	0.94	0.99	0.83	35	51	32	118
chr1.tRNA129-PseudoCTG	0.13	0.28	0.99	0.95	0.09	0.94	1	0.92	104	50	71	225
chr1.tRNA125-PseudoGTT	0.08	0.42	0.99	0.91	0.09	0.94	1	0.92	183	52	68	303
chr1.tRNA54-LysTTT	-0.03	NA	NA	-0.81	0.09	0.94	1	0.96	513	49	148	710
chr16.tRNA26-LeuCAG	-0.18	0.29	0.99	-0.63	0.09	0.95	1	0.98	111	53	411	575
chr11.tRNA8-SerGCT	-0.2	0.45	0.99	-0.9	0.1	0.97	1	0.97	202	54	173	429
chr1.tRNA25-AsnGTT	-0.43	0.12	0.99	-1.74	0.1	0.99	1	0.99	44	55	450	549
chr12.tRNA11-PheGAA	0.55	0.03	0.85	0.66	0.11	1	1	0.92	15	58	75	148
chr6.tRNA100-LeuCAA	-0.45	0.05	0.99	-0.59	0.13	1	0.99	0.86	20	66	40	126
chr6.tRNA3-ArgTCG	0.41	0.07	0.99	0.53	0.13	1	0.99	0.87	24	72	42	138
chr3.tRNA7-CysGCA	-0.5	0.04	0.99	-0.43	0.24	1	0.97	0.68	19	115	16	150
chr6.tRNA4-ArgTCG	0.37	0.09	0.99	0.49	0.17	1	0.99	0.88	30	89	47	166
chr1.tRNA113-AsnGTT	0.48	0.1	0.99	0.95	0.14	1	1	0.91	33.5	75	61.5	170
chr1.tRNA115-AsnGTT	0.48	0.1	0.99	0.95	0.14	1	1	0.91	33.5	76	61.5	171
chr1.tRNA7-AsnGTT	0.5	0.09	0.99	0.97	0.17	1	1	0.91	28	86	60	174
chr19.tRNA5-LysCTT	-0.32	0.24	0.99	-0.79	0.12	1	0.99	0.87	88	59	43	190
chr17.tRNA14-ThrCGT	0.34	0.16	0.99	0.52	0.19	1	0.99	0.85	60	98	36	194
chr6.tRNA155-LeuTAA	0.29	0.22	0.99	1.13	0.16	1	0.99	0.85	80	79	38	197
chr6.tRNA53-LysTTT	0.22	0.28	0.99	1.17	0.17	1	0.95	0.61	108	87	13	208
chr1.tRNA86-ArgTCT	-0.46	0.12	0.99	-0.84	0.16	1	1	0.93	45	84	81	210
chr19.tRNA8-SeC(e)TCA	-0.31	0.16	0.99	-0.31	0.27	1	0.99	0.84	61	140	34	235
chr2.tRNA4-LeuAAG	-0.2	0.23	0.99	-0.87	0.19	1	0.99	0.9	83	97	56	236
chr6.tRNA88-PseudoGAA	-0.14	0.26	0.99	-0.87	0.11	1	1	0.93	92	57	88	237
chr6.tRNA124-ArgTCG	0.33	0.12	0.99	0.4	0.25	1	1	0.92	47	132	74	253
chr6.tRNA1-GlnCTG	-0.32	0.11	0.99	-0.6	0.12	1	1	0.97	37	62	186	285
chr1.tRNA127-CysGCA	-0.33	0.19	0.99	-0.5	0.26	1	1	0.93	71	133	82	286
chr6.tRNA49-GlnCTG	-0.32	0.11	0.99	-0.6	0.12	1	1	0.97	38	63	189	290
chr6.tRNA99-GlnCTG	-0.32	0.11	0.99	-0.6	0.12	1	1	0.97	40	64	188	292
chr17.tRNA3-GlnCTG	-0.32	0.11	0.99	-0.6	0.12	1	1	0.97	39	61	192	292
chr6.tRNA146-GlnCTG	-0.32	0.11	0.99	-0.59	0.13	1	1	0.97	42	65	191	298
chr11.tRNA1-LeuCAA	0.28	0.35	0.99	0.69	0.22	1	1	0.91	149	106	63	318
chr17.tRNA10-GlyTCC	-0.43	0.09	0.99	-0.63	0.17	1	1	0.97	29	90	208	327
chr11.tRNA7-PseudoCCT	-0.08	0.4	0.99	-0.7	0.13	1	1	0.93	168	71	89	328
chr17.tRNA39-TrpCCA	0.31	0.18	0.99	0.29	0.46	1	0.99	0.86	68	222	41	331
chr12.tRNA2-SerCGA	0.31	0.3	0.99	0.48	0.38	1	0.99	0.86	114	183	39	336
chr15.tRNA7-GlnCTG	-0.32	0.11	0.99	-0.59	0.13	1	1	0.97	36	67	244	347
chr1.tRNA110-PseudoTTC	-0.26	0.29	0.99	-0.88	0.29	1	1	0.94	112	145	92	349
chr2.tRNA12-PseudoCTC	-0.35	0.24	0.99	-0.57	0.37	1	1	0.95	85	174	118	377
chr1.tRNA117-GlyTCC	-0.39	0.06	0.99	-0.47	0.21	1	1	0.98	23	101	255	379
chr6.tRNA54-ThrCGT	-0.14	0.38	0.99	-0.6	0.38	1	0.99	0.87	159	178	44	381
chr1.tRNA3-PseudoCAC	0.05	0.54	0.99	0.58	0.13	1	1	0.92	250.5	69.5	69.5	389.5
chr1.tRNA132-PseudoCAC	0.05	0.54	0.99	0.58	0.13	1	1	0.92	250.5	69.5	69.5	389.5
chr1.tRNA45-GlyTCC	-0.35	0.09	0.99	-0.46	0.23	1	1	0.98	31	113	246	390
chr6.tRNA125-ThrCGT	0.26	0.35	0.99	0.65	0.27	1	1	0.94	151	139	103	393
chr8.tRNA8-Undet???	0.09	0.37	0.99	0.62	0.22	1	1	0.96	156	104	133	393
chr14.tRNA19-TyrGTA	-0.3	0.24	0.99	-0.52	0.28	1	1	0.97	87	144	175	406
chr6.tRNA55-IleTAT	0.28	0.34	0.99	0.6	0.39	1	1	0.93	145	188	80	413
chr6.tRNA86-PseudoTAC	0.08	0.41	0.99	0.51	0.23	1	1	0.96	173	110	134	417
chr17.tRNA12-TrpCCA	0.3	0.12	0.99	0.51	0.13	1	1	0.98	46	68	309	423
chr1.tRNA87-AlaAGC	0.09	0.45	0.99	0.56	0.37	1	0.99	0.89	200	175	50	425
chr2.tRNA13-AlaCGC	0.38	0.12	0.99	0.13	0.72	1	0.99	0.82	43	352	31	426
chr1.tRNA93-AsnGTT	0.07	0.43	0.99	0.62	0.22	1	1	0.96	189	103	136	428
chr1.tRNA64-GluTTC	-0.14	0.43	0.99	-1.44	0.24	1	1	0.95	190	116	131	437
chr18.tRNA1-GluCTC	-0.2	0.43	0.99	-0.86	0.31	1	1	0.94	188	150	104	442
chr6.tRNA108-AlaAGC	0.25	0.38	0.99	0.42	0.43	1	1	0.93	158	209	83	450
chr6.tRNA161-AlaAGC	0.24	0.41	0.99	0.62	0.36	1	1	0.95	177.5	172	112.5	462
chr6.tRNA24-AlaAGC	0.24	0.41	0.99	0.62	0.36	1	1	0.95	177.5	173	112.5	463
chr13.tRNA4-GluCTC	-0.26	0.36	0.99	-0.54	0.35	1	1	0.96	153	162	150	465
chr6.tRNA92-MetCAT	-0.07	0.42	0.99	-0.55	0.24	1	1	0.96	186.5	120.5	158.5	465.5
chr8.tRNA13-PseudoTAA	-0.07	0.42	0.99	-0.55	0.24	1	1	0.96	186.5	120.5	158.5	465.5
chr6.tRNA120-AlaAGC	-0.15	0.46	0.99	-0.58	0.16	1	1	0.97	209	80	179	468
chr14.tRNA15-PseudoTAG	0.06	0.49	0.99	0.55	0.22	1	1	0.96	228	108	135	471
chr20.tRNA7-PseudoCTC	0.06	0.48	0.99	0.53	0.23	1	1	0.96	223	109	141	473
chr6.tRNA175-SerGCT	-0.18	0.54	0.99	-0.53	0.37	1	0.99	0.88	254	177	45	476
chr1.tRNA13-AsnGTT	0.06	0.47	0.99	0.4	0.25	1	1	0.96	216.5	123.5	139.5	479.5
chr8.tRNA1-PseudoCTC	0.06	0.47	0.99	0.4	0.25	1	1	0.96	216.5	123.5	139.5	479.5
chr6.tRNA106-PheGAA	-0.29	0.33	0.99	-0.62	0.33	1	1	0.97	142	156	182	480
chr6.tRNA62-SerGCT	0.27	0.28	0.99	0.31	0.48	1	1	0.96	105	229	147	481
chr17.tRNA2-LysTTT	0.35	0.05	0.99	0.31	0.3	1	1	0.98	21	148	314	483
chr11.tRNA5-LysTTT	0.35	0.06	0.99	0.26	0.39	1	1	0.98	22	190	274	486
chr14.tRNA16-TyrGTA	-0.3	0.23	0.99	-0.69	0.17	1	1	0.98	84	85	317	486
chr5.tRNA21-PseudoCTG	0.05	0.51	0.99	0.48	0.23	1	1	0.96	238	114	137	489
chr3.tRNA3-AspGTC	0.05	0.52	0.99	0.51	0.23	1	1	0.96	241	111	138	490
chr14.tRNA23-ProAGG	0.21	0.3	0.99	-0.35	0.43	1	1	0.97	117	208	172	497
chr6.tRNA6-ArgACG	0.23	0.35	0.99	0.54	0.12	1	1	0.98	148	60	291	499
chrM.tRNA1-TF	0.37	0.15	0.99	0.53	0.24	1	1	0.98	53	119	328	500
chr1.tRNA120-GlnCTG	0.1	0.61	0.99	0.6	0.34	1	0.99	0.88	294.5	159	48.5	502
chr1.tRNA6-AsnGTT	-0.06	0.46	0.99	-0.49	0.25	1	1	0.96	211	130	161	502
chr1.tRNA31-GluTTC	-0.06	0.46	0.99	-0.49	0.25	1	1	0.96	211	130	161	502
chr1.tRNA135-AsnGTT	-0.06	0.46	0.99	-0.49	0.25	1	1	0.96	211	130	161	502
chr1.tRNA121-GlnCTG	0.1	0.61	0.99	0.6	0.35	1	0.99	0.88	294.5	160	48.5	503
chr6.tRNA11-IleAAT	0.31	0.17	0.99	0.35	0.38	1	1	0.98	63	179	263	505
chr17.tRNA17-SupTTA	-0.23	0.44	0.99	-0.37	0.46	1	1	0.94	192	220	97	509
chr2.tRNA5-IleTAT	0.3	0.27	0.99	0.24	0.66	1	1	0.94	100	317	95	512
chr7.tRNA2-ProAGG	0.21	0.32	0.99	-0.37	0.4	1	1	0.97	137	196	180	513
chr11.tRNA3-ArgTCT	0.21	0.41	0.99	0.3	0.5	1	1	0.93	181	252	84	517
chrX.tRNA4-ValTAC	-0.31	0.14	0.99	-0.28	0.22	1	1	0.98	51	105	362	518
chr12.tRNA1-LysTTT	-0.29	0.33	0.99	-0.41	0.5	1	1	0.95	140	251	129	520
chr11.tRNA17-ValTAC	-0.31	0.13	0.99	-0.28	0.22	1	1	0.98	50	107	363	520
chr14.tRNA14-GluTTC	0.11	0.54	0.99	0.55	0.41	1	1	0.92	252	198	76	526
chr2.tRNA22-PseudoTTG	-0.05	0.51	0.99	-0.5	0.25	1	1	0.96	236	128	163	527
chr17.tRNA40-ThrAGT	0.23	0.39	0.99	0.48	0.26	1	1	0.97	166	138	223	527
chr2.tRNA6-GluTTC	-0.05	0.51	0.99	-0.52	0.25	1	1	0.96	239	125	164	528
chr16.tRNA11-ProAGG	0.16	0.41	0.99	-0.42	0.32	1	1	0.97	174	151	203	528
chr1.tRNA70-GlyTCC;chr1.tRNA73-GlyTCC;chr1.tRNA76-GlyTCC;chr1.tRNA79-GlyTCC	-0.35	0.09	0.99	-0.47	0.2	1	1	0.98	32	100	397	529
chr6.tRNA127-ThrTGT	0.22	0.46	0.99	0.46	0.41	1	1	0.95	208	197	126	531
chr6.tRNA31-SerGCT	0.26	0.29	0.99	0.35	0.4	1	1	0.97	109	193	230	532
chr6.tRNA12-ProAGG	0.2	0.34	0.99	-0.38	0.38	1	1	0.97	144	186	206	536
chr10.tRNA6-ValTAC	-0.26	0.24	0.99	-0.22	0.42	1	1	0.98	86	201	257	544
chr19.tRNA4-ThrAGT	0.23	0.38	0.99	0.39	0.32	1	1	0.97	160	152	234	546
chr11.tRNA6-PseudoTGC	-0.04	0.57	0.99	-0.63	0.24	1	1	0.96	275	117	157	549
chr2.tRNA8-PseudoAGG	-0.04	0.54	0.99	-0.51	0.25	1	1	0.96	260.5	126.5	165.5	552.5
chr12.tRNA7-AspGTC	-0.04	0.54	0.99	-0.51	0.25	1	1	0.96	260.5	126.5	165.5	552.5
chr16.tRNA2-ArgCCT	-0.31	0.21	0.99	-0.48	0.3	1	1	0.98	78	147	330	555
chr6.tRNA95-AlaAGC	-0.16	0.58	0.99	-0.5	0.45	1	1	0.9	280	218	58	556
chr2.tRNA24-PseudoCTC	-0.18	0.42	0.99	-0.58	0.45	1	1	0.96	185	216	155	556
chr14.tRNA22-ProAGG	0.17	0.41	0.99	-0.41	0.35	1	1	0.97	172	165	219	556
chr1.tRNA65-ProAGG	0.14	0.5	0.99	-0.5	0.26	1	1	0.97	232	136	194	562
chr1.tRNA106-HisGTG	-0.26	0.3	0.99	-0.21	0.52	1	1	0.97	118	259	190	567
chr6.tRNA43-SerGCT	0.26	0.29	0.99	0.35	0.39	1	1	0.98	113	187	272	572
chr10.tRNA4-AsnGTT	-0.14	0.59	0.99	-0.34	0.49	1	0.99	0.88	289	240	46	575
chr3.tRNA8-GluCTC	-0.08	0.5	0.99	-0.52	0.52	1	1	0.93	235	257	86	578
chr1.tRNA47-AsnGTT	0.27	0.29	0.99	0.37	0.42	1	1	0.98	110	202	271	583
chr6.tRNA81-LeuTAA	-0.1	0.54	0.99	-0.62	0.5	1	1	0.93	255	245	85	585
chr6.tRNA51-SerTGA	0.1	0.68	0.99	-0.71	0.17	1	1	0.96	326	88	171	585
chr4.tRNA2-LeuTAA	0.18	0.48	0.99	0.56	0.44	1	1	0.96	222	213	153	588
chr17.tRNA36-ThrAGT	0.2	0.45	0.99	0.39	0.35	1	1	0.97	203	161	225	589
chr16.tRNA29-ProAGG	0.17	0.41	0.99	-0.41	0.35	1	1	0.97	176	168	245	589
chr8.tRNA7-PseudoCTC	0.02	0.65	0.99	0.33	0.26	1	1	0.96	311	137	142	590
chr17.tRNA25-SeCTCA	0.16	0.46	0.99	0.61	0.48	1	1	0.96	215	230	146	591
chr22.tRNA1-SeC(e)TCA	-0.27	0.18	0.99	-0.28	0.33	1	1	0.98	66	154	372	592
chr16.tRNA9-ProAGG	0.17	0.41	0.99	-0.41	0.35	1	1	0.98	179	167	248	594
chr1.tRNA66-LeuCAA	-0.12	0.66	0.99	-0.35	0.44	1	1	0.91	317	212	66	595
chr13.tRNA7-AsnGTT	0.22	0.4	0.99	0.22	0.63	1	1	0.95	169	310	119	598
chr6.tRNA74-LeuCAA	-0.21	0.32	0.99	-0.58	0.17	1	1	0.98	136	91	373	600
chr6.tRNA17-TyrGTA	-0.2	0.47	0.99	-0.27	0.58	1	1	0.94	218	284	100	602
chr1.tRNA82-GlyTCC	-0.24	0.41	0.99	-0.29	0.69	1	1	0.94	171	329	102	602
chr19.tRNA2-GlyTCC	-0.13	0.54	0.99	-0.26	0.38	1	1	0.96	259	181	170	610
chr14.tRNA4-ThrTGT	0.22	0.31	0.99	0.31	0.42	1	1	0.98	119	199	292	610
chr6.tRNA30-ProCGG	0.35	0.07	0.99	-0.03	0.93	1	1	0.94	26	491	96	613
chr1.tRNA56-ThrTGT	-0.24	0.35	0.99	-0.28	0.54	1	1	0.97	150	265	199	614
chr2.tRNA11-PseudoTTG	-0.08	0.52	0.99	-0.6	0.53	1	1	0.95	245	260	114	619
chr6.tRNA154-IleAAT	0.28	0.23	0.99	0.23	0.54	1	1	0.98	82	272	268	622
chr6.tRNA63-IleTAT	-0.12	0.67	0.99	-0.47	0.54	1	0.99	0.83	321	270	33	624
chr6.tRNA134-LeuTAA	0.3	0.27	0.99	0.4	0.69	1	1	0.97	101	328	198	627
chr6.tRNA29-IleTAT	0.16	0.59	0.99	0.37	0.55	1	1	0.92	286	275	72	633
chr6.tRNA36-ArgACG	0.21	0.42	0.99	0.47	0.2	1	1	0.98	184	99	350	633
chr14.tRNA12-PseudoTTT	0.2	0.45	0.99	0.57	0.47	1	1	0.97	204	226	211	641
chr14.tRNA1-LeuAAG	0.17	0.39	0.99	0.25	0.39	1	1	0.98	165	189	288	642
chr6.tRNA22-AlaAGC	0.01	0.73	0.99	0.34	0.26	1	1	0.96	364.5	134.5	143.5	642.5
chr6.tRNA93-AlaAGC	0.01	0.73	0.99	0.34	0.26	1	1	0.96	364.5	134.5	143.5	642.5
chr6.tRNA18-AlaAGC	0.04	0.76	0.99	0.43	0.43	1	0.99	0.89	386	205	53	644
chr6.tRNA19-AlaAGC	0.04	0.76	0.99	0.43	0.43	1	0.99	0.89	386	205	53	644
chr6.tRNA20-AlaAGC	0.04	0.76	0.99	0.43	0.43	1	0.99	0.89	386	205	53	644
chr6.tRNA91-AlaAGC	0.04	0.76	0.99	0.43	0.43	1	0.99	0.9	386	205	53	644
chr6.tRNA159-AlaAGC	0.04	0.76	0.99	0.43	0.43	1	0.99	0.9	386	205	53	644
chr6.tRNA147-SerAGA	0.08	0.74	0.99	-0.71	0.16	1	1	0.97	370	83	196	649
chr6.tRNA137-SerCGA	-0.15	0.6	0.99	-0.4	0.48	1	1	0.95	290	236	127	653
chr5.tRNA1-PseudoACA	-0.2	0.47	0.99	-0.12	0.76	1	1	0.91	220	379	65	664
chr6.tRNA46-SerAGA	0.09	0.72	0.99	-0.72	0.18	1	1	0.97	350	93	222	665
chr6.tRNA65-AlaAGC	-0.21	0.32	0.99	-0.44	0.24	1	1	0.98	138	118	412	668
chr5.tRNA7-LeuAAG	0.16	0.41	0.99	0.24	0.42	1	1	0.98	180	200	289	669
chr6.tRNA23-AlaAGC	-0.01	0.73	0.99	-0.35	0.27	1	1	0.96	362	142	168	672
chr6.tRNA160-AlaAGC	-0.01	0.73	0.99	-0.35	0.27	1	1	0.96	362	142	168	672
chr11.tRNA2-LysCTT	-0.01	0.73	0.99	-0.35	0.27	1	1	0.96	362	142	168	672
chr6.tRNA44-SerAGA	0.07	0.77	0.99	-0.76	0.15	1	1	0.97	390	78	209	677
chr7.tRNA5-CysGCA	-0.36	0.15	0.99	-0.28	0.49	1	1	0.98	55	238	388	681
chr2.tRNA2-TyrGTA	-0.15	0.56	0.99	-0.39	0.36	1	1	0.97	271	171	241	683
chr6.tRNA144-AspGTC	-0.34	0.16	0.99	-0.28	0.48	1	1	0.98	62	233	391	686
chr6.tRNA50-SerAGA	0.07	0.78	0.99	-0.78	0.14	1	1	0.97	394	73	220	687
chr6.tRNA167-ThrAGT	0.16	0.5	0.99	0.35	0.37	1	1	0.98	234	176	278	688
chr7.tRNA23-CysGCA	-0.16	0.49	0.99	-0.44	0.56	1	1	0.97	230	276	183	689
chr6.tRNA156-ArgACG	0.19	0.46	0.99	0.44	0.23	1	1	0.98	214	112	364	690
chr2.tRNA9-PseudoTAA	0.19	0.52	0.99	0.42	0.53	1	1	0.97	242	262	187	691
chr15.tRNA4-ArgTCG	0.31	0.16	0.99	-0.02	0.96	1	1	0.95	57	510	125	692
chr9.tRNA2-ArgTCG	0.18	0.54	0.99	0.3	0.6	1	1	0.96	258	291	151	700
chr6.tRNA172-SerTGA	0.09	0.73	0.99	-0.69	0.19	1	1	0.97	367	96	238	701
chr6.tRNA103-PheGAA	0.22	0.44	0.99	0.36	0.49	1	1	0.98	191	243	269	703
chr6.tRNA174-GlnTTG	-0.16	0.5	0.99	-0.36	0.4	1	1	0.98	233	192	282	707
chr6.tRNA173-GlnTTG	-0.17	0.47	0.99	-0.37	0.38	1	1	0.98	219	185	304	708
chr6.tRNA47-SerAGA	0.07	0.78	0.99	-0.78	0.14	1	1	0.97	398	74	239	711
chr6.tRNA98-LeuAAG	0.16	0.44	0.99	0.23	0.44	1	1	0.98	193	211	310	714
chr19.tRNA9-PseudoTTT	-0.09	0.68	0.99	-0.58	0.62	1	1	0.94	325	301	93	719
chr6.tRNA158-IleAAT	0.24	0.3	0.99	0.18	0.63	1	1	0.98	116	307	296	719
chr1.tRNA105-PseudoTTC	-0.14	0.61	0.99	-0.46	0.51	1	1	0.97	296	253	178	727
chr6.tRNA153-IleAAT	0.13	0.62	0.99	0.16	0.71	1	1	0.94	297	348	91	736
chr6.tRNA8-ArgACG	0.17	0.42	0.99	0.39	0.24	1	1	0.99	182	122	434	738
chr14.tRNA6-ProTGG	0.22	0.31	0.99	-0.14	0.75	1	1	0.98	122	372	252	746
chr7.tRNA7-CysGCA	-0.23	0.44	0.99	-0.29	0.58	1	1	0.98	194	281	276	751
chr1.tRNA49-GluTTC	-0.27	0.36	0.99	-1.2	0.16	1	1	0.99	152	81	518	751
chr5.tRNA24-LysCTT	0.15	0.58	0.99	0.32	0.46	1	1	0.98	282	221	250	753
chr14.tRNA5-TyrGTA	-0.1	0.7	0.99	-0.27	0.6	1	1	0.95	339	292	123	754
chr1.tRNA63-ValAAC	0.04	0.77	0.99	0.3	0.58	1	1	0.93	392	285	78	755
chr8.tRNA5-TyrGTA	-0.25	0.35	0.99	-0.29	0.53	1	1	0.98	147	264	352	763
chr6.tRNA107-AlaTGC	-0.23	0.4	0.99	-0.2	0.61	1	1	0.98	170	299	302	771
chr1.tRNA32-MetCAT	-0.25	0.22	0.99	-0.13	0.61	1	1	0.98	79	294	399	772
chr17.tRNA31-AsnGTT	0.14	0.57	0.99	0.34	0.47	1	1	0.98	274	225	277	776
chr1.tRNA29-GluCTC	0.04	0.81	0.99	0.45	0.58	1	1	0.93	406	286	87	779
chr2.tRNA18-PseudoCTC	-0.22	0.45	0.99	-0.35	0.54	1	1	0.98	199	268	312	779
chr1.tRNA97-AsnGTT	0.14	0.59	0.99	0.55	0.48	1	1	0.98	285	234	262	781
chr16.tRNA12-ArgCCT	0.13	0.65	0.99	0.27	0.61	1	1	0.97	312	295	181	788
chr7.tRNA24-PseudoGTA	0.14	0.58	0.99	0.64	0.47	1	1	0.98	281	227	280	788
chr17.tRNA9-IleAAT	0.23	0.3	0.99	0.12	0.75	1	1	0.98	115	374	301	790
chr1.tRNA33-Pseudo???	0.13	0.66	0.99	0.27	0.62	1	1	0.97	318	304	174	796
chr15.tRNA3-CysGCA	-0.33	0.2	0.99	0.12	0.76	1	1	0.98	77	381	342	800
chr7.tRNA13-CysGCA	-0.06	0.81	0.99	0.23	0.63	1	1	0.94	409	305	90	804
chr5.tRNA15-ValAAC	-0.27	0.28	0.99	-0.14	0.34	1	1	0.99	106	158	542	806
chr16.tRNA8-ProTGG;chr16.tRNA28-ProTGG	0.18	0.37	0.99	-0.19	0.65	1	1	0.98	155	314	339	808
chr6.tRNA130-GlnTTG	-0.14	0.54	0.99	-0.34	0.43	1	1	0.98	257	210	341	808
chr1.tRNA83-AsnGTT	0.17	0.53	0.99	0.2	0.66	1	1	0.97	247	322	240	809
chr1.tRNA50-AsnGTT	0.22	0.45	0.99	0.37	0.51	1	1	0.98	201	256	355	812
chr14.tRNA21-ThrTGT	0.15	0.55	0.99	0.37	0.44	1	1	0.98	265	214	336	815
chr6.tRNA28-IleAAT;chr6.tRNA165-IleAAT	0.13	0.58	0.99	0.21	0.61	1	1	0.97	284	297	235	816
chr12.tRNA3-GlnCTG	0.04	0.86	0.99	0.37	0.54	1	1	0.94	441	271	105	817
chr12.tRNA4-AspGTC	-0.28	0.18	0.99	-0.18	0.6	1	1	0.99	67	290	461	818
chr16.tRNA1-ArgCCG	0.2	0.38	0.99	0.17	0.71	1	1	0.98	157	341	323	821
chr6.tRNA10-AlaCGC	0.14	0.45	0.99	-0.14	0.73	1	1	0.98	206	358	258	822
chr1.tRNA55-LysTTT	-0.15	0.56	0.99	-0.3	0.48	1	1	0.98	273	232	318	823
chr17.tRNA34-IleAAT	0.2	0.38	0.99	0.15	0.69	1	1	0.98	161	330	334	825
chr6.tRNA39-PseudoAAT	-0.06	0.73	0.99	-0.25	0.72	1	1	0.95	356	354	116	826
chr11.tRNA9-ProAGG	0.04	0.86	0.99	-0.65	0.14	1	1	0.98	436	77	313	826
chr2.tRNA25-PseudoCTC	-0.23	0.16	0.99	-0.18	0.57	1	1	0.99	59	280	488	827
chr11.tRNA14-LysTTT	0.25	0.15	0.99	0.11	0.71	1	1	0.99	54	346	431	831
chr16.tRNA3-ProTGG	0.16	0.45	0.99	-0.22	0.62	1	1	0.98	205	300	327	832
chr6.tRNA123-SerGCT	-0.08	0.76	0.99	-0.52	0.3	1	1	0.98	381	146	308	835
chr1.tRNA35-GlyGCC;chr1.tRNA37-GlyGCC;chr1.tRNA39-GlyGCC;chr1.tRNA41-GlyGCC	0.2	0.39	0.99	0.18	0.47	1	1	0.99	163	223	449	835
chr1.tRNA107-AsnGTT;chr1.tRNA108-AsnGTT	-0.06	0.81	0.99	-0.21	0.64	1	1	0.95	411	312	115	838
chr1.tRNA44-PseudoGTC	0.04	0.81	0.99	0.11	0.73	1	1	0.92	407	361	73	841
chr6.tRNA138-ArgACG	0.14	0.52	0.99	0.31	0.36	1	1	0.99	243	170	429	842
chr1.tRNA17-PseudoTTC	0.05	0.62	0.99	0.23	0.87	1	1	0.95	301	436	107	844
chr19.tRNA13-ValCAC	-0.21	0.31	0.99	-0.16	0.39	1	1	0.99	120	191	534	845
chr17.tRNA20-MetCAT	-0.24	0.27	0.99	-0.1	0.69	1	1	0.99	94	331	421	846
chr1.tRNA8-PseudoCTT	-0.07	0.59	0.99	-0.29	0.89	1	1	0.95	287	453	109	849
chr6.tRNA163-IleAAT	0.29	0.27	0.99	0.26	0.54	1	1	0.99	93	267	489	849
chr6.tRNA171-MetCAT	-0.24	0.27	0.99	-0.1	0.69	1	1	0.98	95	337	419	851
chr6.tRNA2-MetCAT	-0.24	0.27	0.99	-0.1	0.69	1	1	0.98	96	335	420	851
chr17.tRNA16-GlnTTG	-0.16	0.4	0.99	-0.34	0.35	1	1	0.99	167	169	515	851
chr5.tRNA14-ProTGG	0.16	0.44	0.99	-0.17	0.71	1	1	0.98	197	344	311	852
chr6.tRNA129-MetCAT	-0.24	0.27	0.99	-0.1	0.69	1	1	0.99	97	332	423	852
chr6.tRNA151-ThrCGT	-0.15	0.62	0.99	-0.32	0.6	1	1	0.98	300	289	264	853
chr6.tRNA84-GlnTTG	0.18	0.47	0.99	0.35	0.4	1	1	0.99	221	194	438	853
chr17.tRNA19-ArgTCG	0.21	0.36	0.99	0.25	0.38	1	1	0.99	154	182	517	853
chr6.tRNA15-TyrGTA	-0.19	0.44	0.99	-0.18	0.68	1	1	0.98	195	326	335	856
chr1.tRNA69-AspGTC;chr1.tRNA72-AspGTC;chr1.tRNA75-AspGTC;chr1.tRNA78-AspGTC;chr1.tRNA81-AspGTC	-0.28	0.19	0.99	-0.18	0.6	1	1	0.99	69	293	496	858
chr6.tRNA150-MetCAT	-0.24	0.27	0.99	-0.1	0.69	1	1	0.99	98	336	425	859
chr6.tRNA60-ThrAGT	0.11	0.71	0.99	0.27	0.66	1	1	0.97	346	319	195	860
chr6.tRNA169-MetCAT	-0.24	0.27	0.99	-0.1	0.7	1	1	0.99	99	339	422	860
chr6.tRNA57-IleAAT	0.11	0.64	0.99	0.18	0.66	1	1	0.97	306	318	237	861
chr6.tRNA166-AlaAGC	0.13	0.51	0.99	0.22	0.48	1	1	0.98	240	235	390	865
chr6.tRNA66-AlaTGC	0.05	0.8	0.99	-0.25	0.51	1	1	0.97	405	255	217	877
chr6.tRNA142-MetCAT	-0.23	0.28	0.99	-0.09	0.73	1	1	0.98	103	356	418	877
chr6.tRNA61-MetCAT	-0.24	0.28	0.99	-0.09	0.72	1	1	0.99	102	351	424	877
chr18.tRNA2-PseudoTCC	-0.15	0.55	0.99	-0.28	0.66	1	1	0.98	263	320	295	878
chr16.tRNA6-ProCGG	0.33	0.11	0.99	0	1	1	1	0.98	41	539	300	880
chr16.tRNA15-ThrCGT	0.14	0.57	0.99	0.25	0.53	1	1	0.98	276	261	346	883
chr8.tRNA4-TyrGTA	-0.14	0.58	0.99	-0.29	0.51	1	1	0.98	279	254	351	884
chr6.tRNA38-IleAAT	-0.03	0.86	0.99	-0.03	0.75	1	1	0.93	435	371	79	885
chr21.tRNA2-GlyGCC	0.2	0.39	0.99	0.18	0.5	1	1	0.99	164	249	476	889
chr2.tRNA3-AlaAGC	0.13	0.54	0.99	0.17	0.56	1	1	0.98	256	277	359	892
chr6.tRNA76-LysTTT	0.21	0.24	0.99	-0.11	0.74	1	1	0.99	89	367	437	893
chr6.tRNA114-ArgCCG	0.18	0.45	0.99	0.08	0.84	1	1	0.98	207	423	265	895
chr6.tRNA58-ValCAC	0.04	0.75	0.99	0.25	0.85	1	1	0.94	377	425	99	901
chr8.tRNA6-AlaAGC	0.12	0.55	0.99	0.16	0.58	1	1	0.98	264	287	354	905
chr1.tRNA23-PseudoCTG	0.1	0.73	0.99	0.21	0.71	1	1	0.97	355	350	204	909
chr6.tRNA85-PseudoTTC	-0.11	0.7	0.99	-0.23	0.71	1	1	0.97	343	345	221	909
chr1.tRNA62-LysTTT	0.26	0.13	0.99	-0.04	0.89	1	1	0.98	49	450	410	909
chr1.tRNA100-PseudoGAA	0.04	0.85	0.99	0.33	0.68	1	1	0.96	433	327	152	912
chr6.tRNA59-IleAAT	0.22	0.32	0.99	0.05	0.9	1	1	0.98	139	459	320	918
chrM.tRNA5-TQ	0.2	0.44	0.99	0.28	0.54	1	1	0.99	198	266	462	926
chr1.tRNA124-AsnGTT	-0.17	0.56	0.99	0.03	0.98	1	1	0.96	269	526	132	927
chr20.tRNA4-PseudoTAA	0.13	0.67	0.99	0.15	0.79	1	1	0.97	320	391	218	929
chr3.tRNA10-PseudoCTC	0.17	0.48	0.99	-0.08	0.86	1	1	0.98	226	429	275	930
chr17.tRNA37-ProCGG	0.31	0.13	0.99	-0.02	0.97	1	1	0.98	48	518	368	934
chrM.tRNA15-TG	-0.08	0.77	0.99	-0.47	0.34	1	1	0.98	391	157	389	937
chr14.tRNA10-IleAAT	0.22	0.33	0.99	0.06	0.88	1	1	0.98	141	440	357	938
chr6.tRNA56-PheGAA	0.09	0.76	0.99	0.29	0.63	1	1	0.98	389	308	247	944
chr1.tRNA52-ProCGG	0.29	0.16	0.99	-0.04	0.93	1	1	0.98	56	490	405	951
chr9.tRNA6-AspGTC	-0.11	0.68	0.99	-0.09	0.84	1	1	0.97	324	418	214	956
chr17.tRNA8-ThrAGT	0.09	0.75	0.99	0.28	0.55	1	1	0.98	372	274	329	975
chr16.tRNA33-PseudoAGG	0.02	0.89	0.99	0.25	0.79	1	1	0.95	458	390	128	976
chr6.tRNA26-Undet???	-0.03	0.74	0.99	-0.17	0.94	1	1	0.95	368	499	111	978
chr1.tRNA46-AspGTC	-0.08	0.79	0.99	-0.05	0.93	1	1	0.94	400	485	94	979
chr16.tRNA4-ProAGG	0.22	0.44	0.99	0.03	0.95	1	1	0.98	196	505	279	980
chr6.tRNA13-LysCTT	0.11	0.56	0.99	0.18	0.49	1	1	0.99	268	242	472	982
chr4.tRNA4-GlnTTG	0.07	0.73	0.99	0.21	0.84	1	1	0.97	366	415	205	986
chr5.tRNA9-LysCTT	0.11	0.55	0.99	0.18	0.5	1	1	0.99	266	248	473	987
chr16.tRNA7-LysCTT	0.11	0.56	0.99	0.18	0.5	1	1	0.99	270	244	474	988
chr1.tRNA119-LysCTT	0.11	0.55	0.99	0.18	0.5	1	1	0.99	267	247	477	991
chr6.tRNA69-ThrAGT	-0.06	0.84	0.99	0.03	0.96	1	1	0.9	425	508	59	992
chr1.tRNA15-GlnCTG;chr1.tRNA19-GlnCTG	-0.08	0.7	0.99	-0.28	0.52	1	1	0.98	342	258	393	993
chr5.tRNA11-LysCTT	0.11	0.56	0.99	0.18	0.5	1	1	0.99	272	246	475	993
chr16.tRNA22-MetCAT	-0.19	0.38	0.99	-0.07	0.86	1	1	0.98	162	428	406	996
chrX.tRNA5-IleGAT	-0.09	0.76	0.99	-0.15	0.78	1	1	0.97	382.5	387	232.5	1002
chrX.tRNA6-IleGAT	-0.09	0.76	0.99	-0.15	0.78	1	1	0.97	382.5	388	232.5	1003
chr6.tRNA115-ValAAC	0.08	0.79	0.99	0.17	0.74	1	1	0.97	403	364	236	1003
chr11.tRNA4-LeuTAA	0.1	0.72	0.99	0.07	0.88	1	1	0.97	351	445	210	1006
chr6.tRNA72-PheGAA	0.06	0.81	0.99	0.21	0.71	1	1	0.98	410	343	253	1006
chr1.tRNA20-AsnATT	-0.02	0.9	0.99	-0.05	0.86	1	1	0.95	460	430	117	1007
chr6.tRNA140-LeuCAA	0.02	0.92	0.99	-0.38	0.4	1	1	0.98	470	195	345	1010
chr17.tRNA1-Pseudo???	-0.03	0.75	0.99	-0.11	0.99	1	1	0.94	376	532	106	1014
chr1.tRNA89-AsnGTT	0.05	0.87	0.99	0.24	0.71	1	1	0.97	446	342	227	1015
chr19.tRNA10-IleTAT	0.13	0.65	0.99	0.14	0.78	1	1	0.98	309	385	322	1016
chr5.tRNA6-ValCAC	-0.22	0.31	0.99	-0.02	0.88	1	1	0.99	121	438	460	1019
chr1.tRNA98-ValCAC	-0.22	0.31	0.99	-0.02	0.88	1	1	0.99	123	441	457	1021
chrM.tRNA8-TA	0.14	0.61	0.99	0.28	0.56	1	1	0.99	293	278	452	1023
chr1.tRNA85-ValCAC	-0.22	0.31	0.99	-0.02	0.88	1	1	0.99	124	443	456	1023
chr5.tRNA10-ValCAC	-0.22	0.31	0.99	-0.02	0.88	1	1	0.99	125	442	458	1025
chr1.tRNA102-PseudoTTC	-0.18	0.52	0.99	0.09	0.85	1	1	0.98	244	424	361	1029
chr1.tRNA90-ValCAC	-0.22	0.31	0.99	-0.02	0.89	1	1	0.99	128	446	455	1029
chr6.tRNA42-GlnCTG	-0.05	0.82	0.99	-0.16	0.63	1	1	0.98	418	306	306	1030
chr6.tRNA9-ValCAC	-0.22	0.31	0.99	-0.02	0.88	1	1	0.99	127	444	459	1030
chr13.tRNA2-PseudoCTC	-0.08	0.77	0.99	-0.06	0.93	1	1	0.96	393	489	149	1031
chr1.tRNA71-GluCTC;chr1.tRNA74-GluCTC;chr1.tRNA77-GluCTC;chr1.tRNA80-GluCTC	-0.2	0.2	0.99	-0.02	0.93	1	1	0.99	75	488	468	1031
chr1.tRNA60-PseudoTAA	0.1	0.73	0.99	0.12	0.83	1	1	0.98	360	414	259	1033
chr11.tRNA18-AlaTGC	0.08	0.78	0.99	0.19	0.69	1	1	0.98	397	334	303	1034
chr3.tRNA2-ValAAC	-0.23	0.31	0.99	-0.01	0.91	1	1	0.99	129	465	442	1036
chr6.tRNA68-AlaAGC	-0.08	0.67	0.99	-0.27	0.46	1	1	0.99	319	219	499	1037
chr6.tRNA139-ValAAC	-0.23	0.32	0.99	-0.01	0.91	1	1	0.99	130	467	441	1038
chr5.tRNA4-ValAAC	-0.23	0.32	0.99	-0.01	0.91	1	1	0.99	131	463	444	1038
chr6.tRNA132-ValAAC	-0.23	0.32	0.99	-0.01	0.91	1	1	0.99	133	466	440	1039
chr5.tRNA5-ValAAC	-0.23	0.32	0.99	-0.01	0.91	1	1	0.99	132	464	443	1039
chr6.tRNA82-GlyGCC	0.06	0.82	0.99	0.2	0.82	1	1	0.97	416	408	216	1040
chr14.tRNA2-LeuTAG	0.07	0.76	0.99	0.09	0.81	1	1	0.98	378	406	256	1040
chr6.tRNA136-ValAAC	-0.23	0.32	0.99	-0.01	0.91	1	1	0.99	134	469	439	1042
chr7.tRNA22-CysGCA	-0.12	0.65	0.99	0.06	0.89	1	1	0.98	313.5	447	283.5	1044
chr7.tRNA15-CysGCA	-0.12	0.65	0.99	0.06	0.89	1	1	0.98	313.5	448	283.5	1045
chr1.tRNA26-AsnGTT	0.06	0.82	0.99	0.37	0.45	1	1	0.98	415	217	414	1046
chr5.tRNA12-ValAAC	-0.23	0.32	0.99	-0.01	0.91	1	1	0.99	135	468	445	1048
chr20.tRNA3-PseudoCAC	0.02	0.93	0.99	0.26	0.38	1	1	0.98	482	184	383	1049
chr7.tRNA18-CysGCA	-0.11	0.68	0.99	0.03	0.95	1	1	0.97	322	503	226	1051
chr1.tRNA22-GlnCTG	-0.05	0.86	0.99	-0.11	0.87	1	1	0.97	438	433	185	1056
chr7.tRNA21-CysGCA	0.18	0.53	0.99	0.31	0.59	1	1	0.99	248	288	521	1057
chr16.tRNA20-MetCAT	0.04	0.88	0.99	0.12	0.84	1	1	0.97	448	417	193	1058
chr6.tRNA111-PseudoAGC	0.03	0.88	0.99	0.19	0.79	1	1	0.97	450	396	212	1058
chr6.tRNA105-AlaAGC	-0.08	0.79	0.99	-0.12	0.85	1	1	0.97	402	427	229	1058
chr7.tRNA6-CysGCA	-0.1	0.71	0.99	0.09	0.84	1	1	0.98	347	416	298	1061
chr6.tRNA75-MetCAT	0.13	0.65	0.99	-0.02	0.98	1	1	0.97	310	521	231	1062
chr19.tRNA6-LysCTT	0.03	0.87	0.99	0.14	0.69	1	1	0.98	445	333	286	1064
chrX.tRNA7-IleGAT	0.06	0.83	0.99	0.1	0.84	1	1	0.97	422	419	224	1065
chr3.tRNA6-CysGCA	-0.13	0.63	0.99	0.05	0.91	1	1	0.98	303	475	287	1065
chr6.tRNA67-AlaAGC	-0.07	0.71	0.99	-0.26	0.48	1	1	0.99	348	231	486	1065
chr14.tRNA17-TyrGTA	0.06	0.82	0.99	0.12	0.79	1	1	0.98	414	392	260	1066
chr17.tRNA29-CysGCA	-0.16	0.53	0.99	-0.05	0.91	1	1	0.98	249	461	358	1068
chr14.tRNA3-ProTGG	0.11	0.65	0.99	0.18	0.73	1	1	0.98	315	357	396	1068
chr6.tRNA41-PseudoACT	-0.13	0.66	0.99	-0.02	0.95	1	1	0.98	316	507	251	1074
chr18.tRNA4-LysCTT	0.15	0.41	0.99	0.01	0.98	1	1	0.98	175	523	377	1075
chr6.tRNA143-LysTTT	0.09	0.7	0.99	0.15	0.72	1	1	0.98	341	353	384	1078
chr6.tRNA34-ThrAGT	0.08	0.75	0.99	0.18	0.64	1	1	0.98	373	313	392	1078
chr6.tRNA113-AlaTGC	0.06	0.84	0.99	0.05	0.92	1	1	0.97	426	476	177	1079
chr18.tRNA3-PseudoTCC	-0.1	0.69	0.99	-0.14	0.84	1	1	0.98	338	421	321	1080
chr6.tRNA101-AlaAGC	-0.07	0.69	0.99	-0.26	0.48	1	1	0.99	337	237	506	1080
chrM.tRNA20-TE	0.17	0.54	0.99	0.21	0.66	1	1	0.99	253	321	514	1088
chrM.tRNA19-TL2	0.18	0.48	0.99	0.16	0.71	1	1	0.99	224	349	516	1089
chr14.tRNA8-CysGCA	-0.15	0.51	0.99	-0.01	0.99	1	1	0.98	237	529	324	1090
chr3.tRNA11-ArgACG	-0.04	0.83	0.99	-0.29	0.45	1	1	0.99	424	215	451	1090
chr19.tRNA1-AsnGTT	0.05	0.86	0.99	0.09	0.85	1	1	0.97	437	426	228	1091
chr7.tRNA25-CysGCA	-0.1	0.7	0.99	0.06	0.89	1	1	0.98	344	451	297	1092
chrM.tRNA16-TR	0.09	0.75	0.99	0.26	0.54	1	1	0.99	371	273	448	1092
chr1.tRNA59-GluCTC	-0.2	0.2	0.99	-0.02	0.93	1	1	0.99	72	494	526	1092
chr6.tRNA102-AlaAGC	-0.07	0.7	0.99	-0.25	0.5	1	1	0.99	340	250	504	1094
chrM.tRNA4-TI	0.17	0.52	0.99	0.14	0.77	1	1	0.99	246	383	466	1095
chrM.tRNA18-TS2	0.14	0.6	0.99	0.24	0.61	1	1	0.99	292	296	508	1096
chr6.tRNA77-GluCTC	-0.2	0.2	0.99	-0.02	0.93	1	1	0.99	73	495	528	1096
chr1.tRNA116-GluCTC	-0.2	0.2	0.99	-0.02	0.93	1	1	0.99	74	496	527	1097
chr6.tRNA87-GluCTC	-0.2	0.2	0.99	-0.02	0.93	1	1	0.99	76	498	529	1103
chr5.tRNA2-ValCAC;chr5.tRNA18-ValCAC	-0.22	0.31	0.99	-0.02	0.87	1	1	0.99	126	437	543	1106
chr17.tRNA4-ArgTCT	-0.09	0.74	0.99	-0.12	0.8	1	1	0.98	369	400	338	1107
chr7.tRNA1-TrpCCA	0.04	0.89	0.99	0.02	0.96	1	1	0.96	452	511	145	1108
chr7.tRNA20-CysGCA	-0.14	0.62	0.99	-0.09	0.83	1	1	0.98	298	412	398	1108
chrM.tRNA21-TT	0.14	0.6	0.99	0.15	0.75	1	1	0.99	291	370	453	1114
chrM.tRNA10-TC	0.2	0.49	0.99	0.16	0.77	1	1	0.99	229	384	505	1118
chrM.tRNA7-TW	0.14	0.59	0.99	0	1	1	1	0.98	288	541	299	1128
chr15.tRNA11-GluTTC	0.06	0.73	0.99	-0.17	0.54	1	1	0.99	359	269	501	1129
chr6.tRNA118-PseudoTTT	-0.09	0.76	0.99	-0.04	0.95	1	1	0.98	380	501	249	1130
chr17.tRNA23-ArgCCG	0.05	0.83	0.99	0.2	0.49	1	1	0.99	421	241	471	1133
chr6.tRNA21-MetCAT	-0.06	0.84	0.99	-0.07	0.9	1	1	0.98	427	456	254	1137
chr6.tRNA121-ThrCGT	-0.12	0.62	0.99	-0.09	0.82	1	1	0.99	302	409	427	1138
chr1.tRNA91-PseudoCCC	-0.11	0.69	0.99	-0.14	0.63	1	1	0.99	336	309	498	1143
chr6.tRNA40-ValTAC	-0.22	0.33	0.99	0	1	1	1	0.99	143	538	463	1144
chr16.tRNA10-LysCTT	0.1	0.68	0.99	0.13	0.61	1	1	0.99	323	298	525	1146
chr6.tRNA70-AlaCGC	-0.07	0.69	0.99	-0.18	0.62	1	1	0.99	335	302	511	1148
chr16.tRNA32-LysCTT	0.14	0.58	0.99	0.07	0.84	1	1	0.99	278	420	454	1152
chr6.tRNA78-LeuAAG	0.06	0.78	0.99	0.08	0.79	1	1	0.98	395	395	365	1155
chr13.tRNA3-GluTTC	0.05	0.75	0.99	-0.16	0.57	1	1	0.99	374	279	507	1160
chr11.tRNA11-LysTTT	0.03	0.9	0.99	-0.04	0.95	1	1	0.97	461	504	197	1162
chr7.tRNA10-CysGCA	-0.09	0.73	0.99	0.06	0.89	1	1	0.98	357	452	356	1165
chr6.tRNA73-ArgCCG	-0.04	0.86	0.99	-0.14	0.74	1	1	0.98	442	366	360	1168
chr16.tRNA16-LeuAAG	-0.05	0.78	0.99	-0.13	0.7	1	1	0.99	396	338	435	1169
chr6.tRNA33-HisGTG	0.1	0.65	0.99	0.09	0.73	1	1	0.99	307	359	503	1169
chr8.tRNA3-GluCTC	0.03	0.91	0.99	0.15	0.87	1	1	0.98	465	435	270	1170
chr9.tRNA7-HisGTG	0.1	0.65	0.99	0.09	0.73	1	1	0.99	308	360	502	1170
chrM.tRNA13-TD	-0.04	0.89	0.99	-0.17	0.71	1	1	0.98	456	347	369	1172
chr6.tRNA131-GlnCTG	-0.03	0.91	0.99	-0.17	0.7	1	1	0.98	463	340	370	1173
chr14.tRNA13-LysCTT	0.09	0.68	0.99	0.11	0.67	1	1	0.99	328	323	522	1173
chr15.tRNA2-LysCTT	0.09	0.68	0.99	0.11	0.67	1	1	0.99	329	324	523	1176
chr6.tRNA64-GlnTTG	0.06	0.79	0.99	0.11	0.74	1	1	0.98	399	365	417	1181
chr16.tRNA23-LysTTT	0.04	0.88	0.99	-0.02	0.97	1	1	0.97	449	520	213	1182
chr17.tRNA7-SerGCT	0.14	0.57	0.99	-0.01	0.98	1	1	0.98	277	527	378	1182
chr1.tRNA28-GlnCTG	0.05	0.84	0.99	-0.08	0.87	1	1	0.98	428	432	331	1191
chr1.tRNA112-GlnCTG	0.04	0.85	0.99	-0.08	0.87	1	1	0.98	431	431	333	1195
chr6.tRNA52-ArgTCT	0.07	0.82	0.99	0.07	0.89	1	1	0.98	417	449	332	1198
chr1.tRNA133-GlyCCC	0.04	0.89	0.99	0.14	0.58	1	1	0.99	454	283	464	1201
chr1.tRNA4-GlyCCC	0.04	0.89	0.99	0.14	0.58	1	1	0.99	455	282	465	1202
chrM.tRNA9-TN	-0.1	0.72	0.99	-0.17	0.72	1	1	0.99	353	355	497	1205
chr1.tRNA43-GlyGCC	-0.14	0.62	0.99	-0.12	0.79	1	1	0.99	299	389	520	1208
chr6.tRNA104-AlaTGC	-0.1	0.72	0.99	-0.03	0.93	1	1	0.98	352	492	367	1211
chr14.tRNA7-ArgACG	0.07	0.72	0.99	0.1	0.77	1	1	0.99	354	382	478	1214
chr15.tRNA9-HisGTG	0.09	0.68	0.99	0.07	0.81	1	1	0.99	327	402	491	1220
chrM.tRNA14-TK	0.16	0.54	0.99	0.01	0.99	1	1	0.99	262	533	428	1223
chr1.tRNA16-HisGTG	0.09	0.68	0.99	0.07	0.81	1	1	0.99	330	403	492	1225
chr5.tRNA17-PseudoAAG	-0.05	0.85	0.99	0.18	0.83	1	1	0.98	434	413	380	1227
chr1.tRNA118-HisGTG	0.09	0.68	0.99	0.07	0.81	1	1	0.99	331	404	493	1228
chr14.tRNA18-TyrGTA	-0.04	0.89	0.99	-0.04	0.93	1	1	0.98	451	493	285	1229
chr15.tRNA6-PseudoCTT	-0.04	0.87	0.99	-0.06	0.9	1	1	0.98	447	457	325	1229
chr6.tRNA45-AspGTC	-0.02	0.91	0.99	0.1	0.74	1	1	0.98	466	363	401	1230
chr1.tRNA21-HisGTG;chr1.tRNA111-HisGTG	0.09	0.68	0.99	0.07	0.8	1	1	0.99	332	398	500	1230
chr2.tRNA1-PseudoCCC	-0.12	0.63	0.99	0	1	1	1	0.98	304	542	386	1232
chr15.tRNA1-HisGTG	0.09	0.68	0.99	0.07	0.81	1	1	0.99	333	405	494	1232
chr6.tRNA48-AspGTC	-0.02	0.91	0.99	0.1	0.74	1	1	0.98	464	368	403	1235
chr15.tRNA8-HisGTG	0.09	0.68	0.99	0.06	0.82	1	1	0.99	334	411	490	1235
chr7.tRNA14-CysGCA	-0.08	0.79	0.99	-0.07	0.89	1	1	0.98	401	454	381	1236
chr5.tRNA13-ThrTGT	-0.09	0.63	0.99	-0.02	0.95	1	1	0.99	305	502	432	1239
chr6.tRNA80-IleAAT	-0.08	0.75	0.99	0.04	0.93	1	1	0.98	375	484	395	1254
chr17.tRNA38-AspGTC	-0.02	0.91	0.99	0.09	0.76	1	1	0.98	467	380	408	1255
chr12.tRNA10-AspGTC	-0.07	0.72	0.99	0.02	0.96	1	1	0.98	349	509	400	1258
chr14.tRNA20-ThrTGT	0.04	0.82	0.99	0.14	0.66	1	1	0.99	412	316	530	1258
chr7.tRNA3-ArgCCT	0.04	0.86	0.99	0.11	0.79	1	1	0.99	440	394	426	1260
chr20.tRNA6-LeuAAG	-0.02	0.93	0.99	0.02	0.96	1	1	0.98	485	512	267	1264
chr12.tRNA12-AspGTC	-0.08	0.71	0.99	-0.01	0.97	1	1	0.98	345	515	404	1264
chr1.tRNA131-GlyCCC	0.03	0.89	0.99	0.14	0.64	1	1	0.99	459	311	495	1265
chr3.tRNA12-PseudoGCA	-0.03	0.93	0.99	0	1	1	1	0.97	483	540	243	1266
chr7.tRNA9-TyrGTA	-0.02	0.92	0.99	0.01	0.99	1	1	0.98	472	534	266	1272
chr16.tRNA5-LysCTT	-0.04	0.89	0.99	-0.06	0.92	1	1	0.98	453	479	340	1272
chr7.tRNA19-CysGCA	0.03	0.9	0.99	0.11	0.8	1	1	0.98	462	401	409	1272
chr1.tRNA99-ValCAC	-0.1	0.73	0.99	-0.08	0.8	1	1	0.99	358	399	519	1276
chr5.tRNA3-LeuAAG;chr5.tRNA19-LeuAAG	0.04	0.85	0.99	-0.02	0.96	1	1	0.98	430	513	347	1290
chr1.tRNA103-AsnGTT	-0.06	0.85	0.99	-0.05	0.93	1	1	0.98	432	486	382	1300
chr17.tRNA30-CysGCA	-0.02	0.93	0.99	0.02	0.96	1	1	0.98	484	514	305	1303
chr6.tRNA110-AlaTGC	-0.06	0.82	0.99	0.02	0.97	1	1	0.98	419	516	371	1306
chr6.tRNA94-AlaAGC	0.05	0.86	0.99	0.01	0.99	1	1	0.98	443.5	530	348.5	1322
chr6.tRNA25-AlaAGC	0.05	0.86	0.99	0.01	0.99	1	1	0.98	443.5	531	348.5	1323
chr6.tRNA149-LysTTT	0.03	0.92	0.99	0.04	0.92	1	1	0.98	468	483	375	1326
chrM.tRNA3-TL1	0.07	0.79	0.99	0.04	0.93	1	1	0.99	404	487	436	1327
chrM.tRNA17-TH	0.08	0.76	0.99	0.06	0.9	1	1	0.99	379	458	532	1369
chrM.tRNA11-TY	0.03	0.89	0.99	-0.01	0.98	1	1	0.98	457	522	394	1373
chr17.tRNA42-LeuTAG	-0.03	0.84	0.99	-0.03	0.92	1	1	0.99	429	477	467	1373
chr13.tRNA5-GluTTC	0.02	0.92	0.99	-0.08	0.75	1	1	0.99	474	369	540	1383
chr2.tRNA20-GluTTC	0.02	0.92	0.99	-0.08	0.76	1	1	0.99	473	377	539	1389
chr12.tRNA5-AspGTC	-0.04	0.81	0.99	0.01	0.97	1	1	0.99	408	517	469	1394
chrM.tRNA2-TV	0.06	0.82	0.99	-0.06	0.89	1	1	0.99	413	455	533	1401
chr5.tRNA22-AspGTC	-0.02	0.92	0.99	0	0.99	1	1	0.98	471	537	402	1410
chr1.tRNA2-GlyCCC	-0.03	0.92	0.99	0.07	0.88	1	1	0.99	469	439	509	1417
chr2.tRNA19-GlyGCC	-0.02	0.93	0.99	0.02	0.91	1	1	0.99	481	462	480	1423
chr6.tRNA135-ThrAGT	-0.04	0.86	0.99	0	1	1	1	0.99	439	543	446	1428
chr1.tRNA68-GlyGCC	-0.02	0.93	0.99	0.02	0.91	1	1	0.99	477	470	481	1428
chr16.tRNA24-GlyGCC	-0.02	0.92	0.99	0.02	0.91	1	1	0.99	476	472	483	1431
chr16.tRNA25-GlyGCC	-0.02	0.92	0.99	0.02	0.92	1	1	0.99	475	478	479	1432
chr16.tRNA19-GlyGCC	-0.02	0.93	0.99	0.02	0.91	1	1	0.99	478	473	484	1435
chr17.tRNA5-GlyGCC	-0.02	0.93	0.99	0.02	0.91	1	1	0.99	479	471	485	1435
chr6.tRNA128-GlyGCC	-0.02	0.93	0.99	0.02	0.91	1	1	0.99	480	474	482	1436
chr11.tRNA12-ProTGG	-0.04	0.83	0.99	0	0.99	1	1	0.99	423	536	487	1446
chr2.tRNA17-PseudoTTC	-0.06	0.82	0.99	-0.02	0.95	1	1	0.99	420	506	524	1450
chr1.tRNA114-GlnCTG	0	0.97	0.99	-0.36	0.49	1	1	0.93	504	239	77	820
chr12.tRNA13-AlaTGC	-0.01	0.96	0.99	-0.53	0.21	1	1	0.98	492	102	326	920
chr6.tRNA119-AlaCGC	-0.01	0.95	0.99	-0.37	0.35	1	1	0.98	488	164	294	946
chr6.tRNA5-SerAGA	0.01	0.97	0.99	-0.63	0.18	1	1	0.98	498	95	407	1000
chr6.tRNA16-TyrGTA	0.01	0.95	0.99	-0.21	0.65	1	1	0.97	487	315	242	1044
chr6.tRNA141-LeuCAA	0.01	0.97	0.99	-0.41	0.33	1	1	0.98	497	155	416	1068
chr19.tRNA3-LysTTT	0	0.97	0.99	-0.01	0.99	1	1	0.95	503	535	110	1148
chr19.tRNA7-LysTTT	0.01	0.97	0.99	0.06	0.95	1	1	0.96	499	500	154	1153
chr6.tRNA27-MetCAT	0.02	0.96	0.99	0.06	0.92	1	1	0.97	490	480	201	1171
chr6.tRNA162-MetCAT	0.02	0.96	0.99	0.06	0.92	1	1	0.97	490	481	201	1172
chr6.tRNA164-MetCAT	0.02	0.96	0.99	0.06	0.92	1	1	0.97	490	482	201	1173
chr6.tRNA14-TyrGTA	0.01	0.96	0.99	-0.18	0.68	1	1	0.98	495	325	353	1173
chr6.tRNA126-LeuAAG	0.01	0.96	0.99	0	0.99	1	1	0.97	494	528	207	1229
chr6.tRNA152-ValCAC	-0.01	0.97	0.99	0.18	0.47	1	1	0.99	502	224	531	1257
chr16.tRNA31-PseudoTGG	0.01	0.97	0.99	0.13	0.8	1	1	0.98	501	397	376	1274
chrX.tRNA2-LeuTAA	-0.02	0.94	0.99	-0.12	0.84	1	1	0.98	486	422	385	1293
chr17.tRNA13-GlyCCC	0.01	0.97	0.99	0.2	0.62	1	1	0.99	505	303	510	1318
chr16.tRNA18-GlyGCC	-0.01	0.96	0.99	0.07	0.78	1	1	0.99	493	386	470	1349
chr5.tRNA16-LeuAAG	0.01	0.96	0.99	0.01	0.97	1	1	0.98	496	519	337	1352
chr1.tRNA128-LysCTT	-0.01	0.97	0.99	0.04	0.91	1	1	0.99	500	460	433	1393
chr1.tRNA58-LeuCAA	0	0.98	0.99	-0.11	0.76	1	1	0.98	506	375	366	1247
chrM.tRNA22-TP	0.01	0.98	0.99	-0.15	0.75	1	1	0.98	507	373	415	1295
chr17.tRNA35-SerAGA	0	0.99	0.99	-0.66	0.16	1	1	0.98	508	82	413	1003
chr1.tRNA88-PseudoCCT	0	1	1	0.15	0.76	1	1	0.95	511	378	130	1019
chr2.tRNA14-TyrATA	0	0.99	1	-0.02	0.98	1	1	0.95	509	524	108	1141
chr11.tRNA16-ValTAC	0	0.99	1	0.11	0.76	1	1	0.99	510	376	512	1398
chr15.tRNA10-SerGCT	0	1	1	-0.46	0.38	1	1	0.98	512	180	319	1011
chr9.tRNA4-ArgTCT	0.34	NA	NA	0.98	0.11	1	1	0.91	531	56	64	651
chr6.tRNA37-ValAAC	-0.54	NA	NA	-0.38	0.35	1	1	0.91	517	163	67	747
chr17.tRNA18-ArgCCT	-0.35	NA	NA	-0.69	0.18	1	1	0.96	539	94	156	789
chr14.tRNA9-AlaAGC	-0.22	NA	NA	-0.59	0.33	1	1	0.95	536	153	120	809
chrM.tRNA6-TM	-0.2	NA	NA	-0.24	0.53	1	1	0.95	542	263	122	927
chr17.tRNA21-ArgCCT	-0.24	NA	NA	-0.36	0.48	1	1	0.97	540	228	176	944
chrM.tRNA12-TS1	0.36	NA	NA	0.63	0.17	1	1	0.98	543	92	344	979
chr6.tRNA97-MetCAT	-0.15	NA	NA	-0.14	0.79	1	1	0.95	521	393	124	1038
chr16.tRNA27-LeuTAG	-0.42	NA	NA	-0.29	0.3	1	1	0.99	537	149	447	1133
chr16.tRNA30-LysCTT	0.31	NA	NA	0.57	0.35	1	1	0.99	538	166	538	1242
chr6.tRNA133-ValCAC	-0.19	NA	NA	0.05	0.87	1	1	0.98	524	434	387	1345
chr1.tRNA137-Pseudo???	-0.25	NA	NA	-0.24	0.73	1	1	0.99	515	362	541	1418
chr1.tRNA130-ValCAC	-0.31	NA	NA	-0.11	0.81	1	1	0.99	514	407	535	1456
chr6.tRNA157-ValCAC	-0.31	NA	NA	-0.11	0.82	1	1	0.99	527	410	537	1474
chr8.tRNA10-MetCAT	0.05	NA	NA	-0.05	0.93	1	1	0.99	529	497	513	1539
chr6.tRNA71-LysTTT	-0.11	NA	NA	-0.02	0.98	1	1	0.99	518	525	536	1579

## Sheet: TableS5
Table S5. Nucleotide sequences of the tRNAs described in this paper
ID	Sequence
chrM.tRNA10-TC	AGCTCCGAGGTGATTTTCATATTGAATTGCAAATTCGAAGAAGCAGCTTCAAACCTGCCGGGGCTT
chr12.tRNA8-AlaTGC	GGGGATGTAGCTCAGTGGTAGAGCGCATGCTTTGCACGTATGAGGCCCCGGGTTCAATCCCCGGCATCTCCA
chr16.tRNA4-ProAGG	GGCTCGTTGGTCTAGGGGTGTGGTTCTCGCTTAGGGACCACAGGGACAAGCCCGGGAGACCCAAGAGGTCCCGGGTTCAAATCCCGGACGAGCCC
chr1.tRNA58-LeuCAA	GTCAGGATGGCCGAGTGGTCTAAGGCGCCAGACTCAAGGTAAGCACCTTGCCTGCGGGCTTTCTGGTCTCCGGATGGAGGCGTGGGTTCGAATCCCACTTCTGACA
chr19.tRNA8-SeC(e)TCA	GCCCGGATGATCCTCAGTGGTCTGGGGTGCAGGCTTCAAACCTGTAGCTGTCTAGCGACAGAGTGGTTCAATTCCACCTTTCGGGC
chr19.tRNA4-ThrAGT	GGCGCCGTGGCTTAGTTGGTTAAAGCGCCTGTCTAGTAAACAGGAGATCCTGGGTTCGAATCCCAGCGGTGCCT
chr6.tRNA157-ValCAC	GTTTCCGTAGTGGAGTGGTTATCACGTTCGCCTCACACGCGAAAGGTCCCCGGTTTGAAACCAGGCGGAAACA
chr11.tRNA17-ValTAC	GGTTCCATAGTGTAGTGGTTATCACGTCTGCTTTACACGCAGAAGGTCCTGGGTTCGAGCCCCAGTGGAACCA
chrX.tRNA4-ValTAC	GGTTCCATAGTGTAGTGGTTATCACGTCTGCTTTACACGCAGAAGGTCCTGGGTTCGAGCCCCAGTGGAACCA
chrM.tRNA12-TS1	GAAAAAGTCATGGAGGCCATGGGGTTGGCTTGAAACCAGCTTTGGGGGGTTCGATTCCTTCCTTTTTTG
chr1.tRNA35-GlyGCC	GCATGGGTGGTTCAGTGGTAGAATTCTCGCCTGCCACGCGGGAGGCCCGGGTTCGATTCCCGGCCCATGCA
chr21.tRNA2-GlyGCC	GCATGGGTGGTTCAGTGGTAGAATTCTCGCCTGCCACGCGGGAGGCCCGGGTTCGATTCCCGGCCCATGCA
chr19.tRNA9-PseudoTTT	GCCAGGATAGTTCAGGTGGTAGAGCATCAGACTTTTAACCTGAGGGTTCAGGGTTCAAGTCTCTGTTTGGGCG
chr13.tRNA1-PheGAA	GCCGAAATAGCTCAGTTGGGAGAGCGTTAGACTGAAGATCTAAAGGTCCCTGGTTCGATCCCGGGTTTCGGCA
chr12.tRNA11-PheGAA	GCCGAAATAGCTCAGTTGGGAGAGCGTTAGACTGAAGATCTAAAGGTCCCTGGTTCGATCCCGGGTTTCGGCA
chr6.tRNA44-SerAGA	GTAGTCGTGGCCGAGTGGTTAAGGCGATGGACTAGAAATCCATTGGGGTCTCCCCGCGCAGGTTCGAATCCTGCCGACTACG
chr6.tRNA46-SerAGA	GTAGTCGTGGCCGAGTGGTTAAGGCGATGGACTAGAAATCCATTGGGGTCTCCCCGCGCAGGTTCGAATCCTGCCGACTACG
chr6.tRNA47-SerAGA	GTAGTCGTGGCCGAGTGGTTAAGGCGATGGACTAGAAATCCATTGGGGTCTCCCCGCGCAGGTTCGAATCCTGCCGACTACG
chr6.tRNA50-SerAGA	GTAGTCGTGGCCGAGTGGTTAAGGCGATGGACTAGAAATCCATTGGGGTTTCCCCACGCAGGTTCGAATCCTGCCGACTACG
chr6.tRNA5-SerAGA	GTAGTCGTGGCCGAGTGGTTAAGGCGATGGACTAGAAATCCATTGGGGTCTCCCCGCGCAGGTTCGAATCCTGCCGACTACG
chr6.tRNA147-SerAGA	GTAGTCGTGGCCGAGTGGTTAAGGCGATGGACTAGAAATCCATTGGGGTTTCCCCGCGCAGGTTCGAATCCTGCCGACTACG
chr17.tRNA35-SerAGA	GTAGTCGTGGCCGAGTGGTTAAGGCGATGGACTAGAAATCCATTGGGGTCTCCCCGCGCAGGTTCGAATCCTGCCGACTACG
chr6.tRNA51-SerTGA	GTAGTCGTGGCCGAGTGGTTAAGGCGATGGACTTGAAATCCATTGGGGTTTCCCCGCGCAGGTTCGAATCCTGCCGACTACG
chr6.tRNA148-SerTGA	GTAGTCGTGGCCGAGTGGTTAAGGCGATGGACTTGAAATCCATTGGGGTTTCCCCGCGCAGGTTCGAATCCTGTCGGCTACG
chr6.tRNA172-SerTGA	GTAGTCGTGGCCGAGTGGTTAAGGCGATGGACTTGAAATCCATTGGGGTCTCCCCGCGCAGGTTCGAATCCTGCCGACTACG
chr7.tRNA21-CysGCA	GGGGGTATAGCTTAGCGGTAGAGCATTTGACTGCAGATCAAGAGGTCCCCGGTTCAAATCCGGGTGCCCCCT
chr8.tRNA11-SerAGA	GTAGTCGTGGCCGAGTGGTTAAGGCGATGGACTAGAAATCCATTGGGGTCTCCCCGCGCAGGTTCGAATCCTGCCGACTACG
